# Supplementary material for: Transcriptome Analysis of the Initial Stage of Acute WSSV Infection Caused by Temperature Change
Source: PLoS One. 2014 Mar 4;9(3):e90732. doi: 10.1371/journal.pone.0090732 (PMC3942461; doi:10.1371/journal.pone.0090732)
Supplement: File S1 — File submitted to the website for GO analysis of up-regulated DEGs. (OUT) [file pone.0090732.s001.out]

!WGOP_samp_up3																																				
CL1052.Contig2_All	GO:0004553	GO:0005488	GO:0006030																																	
CL1100.Contig2_All	GO:0045121	GO:0044257	GO:0048666	GO:0050803	GO:0008474	GO:0051181	GO:0007269	GO:0007625	GO:0005624	GO:0006309	GO:0048167	GO:0005615	GO:0005764	GO:0048549	GO:0015031	GO:0008306	GO:0005794	GO:0005829	GO:0030425	GO:0007042	GO:0007420	GO:0043025	GO:0007601	GO:0048260	GO:0030308	GO:0002084	GO:0030424	GO:0008021	GO:0051186	GO:0032429	GO:0043524	GO:0031579	GO:0005634	GO:0016290	GO:0030149	GO:0008344
CL1130.Contig1_All	GO:0005819	GO:0005813	GO:0033566	GO:0008274																																
CL1134.Contig1_All	GO:0008061	GO:0016490																																		
CL1190.Contig5_All	GO:0009987																																			
CL1198.Contig2_All	GO:0046872	GO:0007601	GO:0005515	GO:0006464	GO:0004663																															
CL1241.Contig1_All	GO:0009987																																			
CL1415.Contig1_All	GO:0004559																																			
CL1519.Contig2_All	GO:0042302																																			
CL1536.Contig2_All	GO:0005525	GO:0005622	GO:0005524	GO:0008134	GO:0007264	GO:0006355																														
CL1561.Contig1_All	GO:0008152																																			
CL1676.Contig4_All	GO:0005198	GO:0044424																																		
CL1686.Contig1_All	GO:0065007	GO:0032501																																		
CL1855.Contig1_All	GO:0006810	GO:0016020																																		
CL192.Contig3_All	GO:0032502	GO:0032501	GO:0035805																																	
CL1962.Contig1_All	GO:0005737	GO:0008199	GO:0019310	GO:0050113	GO:0055114																		
CL2004.Contig4_All	GO:0005763	GO:0003735	GO:0006412																				
CL2055.Contig1_All	GO:0006810																						
CL207.Contig3_All	GO:0005622	GO:0006810																					
CL21.Contig1_All	GO:0070404	GO:0003730	GO:0005829	GO:0042178	GO:0003960	GO:0007601	GO:0070402	GO:0051289	GO:0005794														
CL213.Contig3_All	GO:0000381	GO:0003723	GO:0004221																				
CL2138.Contig3_All	GO:0005488	GO:0048025																					
CL2217.Contig3_All	GO:0032501																						
CL2256.Contig1_All	GO:0003676	GO:0030532	GO:0071011	GO:0000398	GO:0071013																		
CL2465.Contig3_All	GO:0007411	GO:0050839	GO:0008340	GO:0035160	GO:0016339	GO:0008360	GO:0007160	GO:0007417	GO:0007426	GO:0007157	GO:0016021	GO:0007494	GO:0031252	GO:0007391	GO:0035099	GO:0048803	GO:0016203	GO:0006930	GO:0007427	GO:0030718	GO:0004872	GO:0044459	GO:0007608
CL2523.Contig2_All	GO:0043231	GO:0044444	GO:0008336	GO:0008270	GO:0015629	GO:0045329																	
CL271.Contig2_All	GO:0009058	GO:0016740																					
CL2729.Contig2_All	GO:0006120	GO:0005747	GO:0003954																				
CL275.Contig2_All	GO:0043234	GO:0044424																					
CL2802.Contig2_All	GO:0051287	GO:0004450	GO:0000287	GO:0006099	GO:0006102																		
CL2824.Contig2_All	GO:0021744	GO:0021564	GO:0070401	GO:0008446	GO:0019673	GO:0005622	GO:0007219	GO:0010842	GO:0008417	GO:0042351													
CL2870.Contig1_All	GO:0005762	GO:0003735	GO:0006412			
CL2956.Contig1_All	GO:0016758					
CL3049.Contig1_All	GO:0008236					
CL3077.Contig2_All	GO:0005737	GO:0004726	GO:0005488	GO:0050254	GO:0009898	GO:0035335
CL317.Contig2_All	GO:0020037	GO:0016705	GO:0004497	GO:0009055	GO:0055114	
CL3181.Contig2_All	GO:0016829					
CL3210.Contig2_All	GO:0005634	GO:0006950				
CL3348.Contig3_All	GO:0006457	GO:0000413	GO:0003755			
CL346.Contig1_All	GO:0008152	GO:0016671				
CL3536.Contig3_All	GO:0009987					
CL3617.Contig2_All	GO:0005488					
CL3668.Contig1_All	GO:0016787					
CL3668.Contig2_All	GO:0016787					
CL3766.Contig1_All	GO:0005488					
CL4040.Contig1_All	GO:0008360	GO:0003779	GO:0007155	GO:0005509	GO:0005544	
CL4161.Contig2_All	GO:0010171	GO:0005488	GO:0040003	GO:0005214	GO:0005578	
CL4266.Contig2_All	GO:0009987												
CL457.Contig2_All	GO:0043229	GO:0005488	GO:0044267										
CL4614.Contig2_All	GO:0005524	GO:0006950											
CL4714.Contig1_All	GO:0006810	GO:0005730	GO:0000183	GO:0005515									
CL4714.Contig2_All	GO:0006810	GO:0005730	GO:0000183	GO:0005515									
CL4851.Contig1_All	GO:0016740												
CL5067.Contig2_All	GO:0044464	GO:0003824											
CL5219.Contig2_All	GO:0016020												
CL5233.Contig1_All	GO:0000022	GO:0008017	GO:0005875	GO:0007629	GO:0051225	GO:0007423	GO:0005876	GO:0040001	GO:0007059	GO:0005881	GO:0030589	GO:0007605	GO:0030951
CL5237.Contig1_All	GO:0042302												
CL5428.Contig2_All	GO:0006629	GO:0046331	GO:0005506										
CL5522.Contig1_All	GO:0019904												
CL601.Contig4_All	GO:0009987	GO:0005856	GO:0032501	GO:0005198									
CL646.Contig2_All	GO:0006457	GO:0051082	GO:0005524	GO:0006950									
CL692.Contig23_All	GO:0005488												
CL692.Contig24_All	GO:0005488												
CL692.Contig26_All	GO:0005488															
CL692.Contig27_All	GO:0005488															
CL692.Contig30_All	GO:0005488															
CL692.Contig32_All	GO:0044449	GO:0005515	GO:0032502													
CL692.Contig33_All	GO:0044449	GO:0005515	GO:0032502													
CL692.Contig35_All	GO:0005488															
CL692.Contig38_All	GO:0005488															
CL692.Contig39_All	GO:0005488															
CL703.Contig1_All	GO:0008233															
CL703.Contig2_All	GO:0008233															
CL812.Contig1_All	GO:0016020	GO:0044464														
Unigene10252_All	GO:0006810															
Unigene10718_All	GO:0032879	GO:0051716	GO:0008289	GO:0006629	GO:0044237	GO:0042221	GO:0048583	GO:0006810	GO:0071842	GO:0001953	GO:0033036	GO:0044444	GO:0001818	GO:0048856	GO:0009611	GO:0005576
Unigene11310_All	GO:0007283	GO:0045095	GO:0048471													
Unigene12004_All	GO:0032440	GO:0005524	GO:0006950	GO:0055114												
Unigene12258_All	GO:0016787															
Unigene12322_All	GO:0004872	GO:0005219	GO:0006874	GO:0070588	GO:0005509	GO:0016021				
Unigene12529_All	GO:0005829	GO:0019805	GO:0005625	GO:0005739	GO:0034516	GO:0043420	GO:0030429	GO:0034341	GO:0006569	GO:0042803
Unigene14596_All	GO:0005875	GO:0051298	GO:0005615	GO:0009408	GO:0005524	GO:0016887	GO:0005811	GO:0005783	GO:0016246	GO:0030431
Unigene14804_All	GO:0009987	GO:0008152	GO:0003824							
Unigene15737_All	GO:0005524	GO:0006950								
Unigene15815_All	GO:0032501									
Unigene16027_All	GO:0005856	GO:0005737	GO:0005524							
Unigene16858_All	GO:0020037	GO:0016020	GO:0016705	GO:0004497	GO:0005792	GO:0009055	GO:0055114			
Unigene18480_All	GO:0015766	GO:0005886	GO:0051119	GO:0000017	GO:0044425					
Unigene18689_All	GO:0005524									
Unigene19078_All	GO:0003824									
Unigene19101_All	GO:0005874	GO:0051258	GO:0006184	GO:0007018	GO:0003924	GO:0005198	GO:0005737	GO:0005525		
Unigene19778_All	GO:0042302									
Unigene20037_All	GO:0008233									
Unigene20602_All	GO:0009987									
Unigene20799_All	GO:0009987	GO:0005856	GO:0032501	GO:0005198						
Unigene21476_All	GO:0005852	GO:0006413	GO:0003743			
Unigene21571_All	GO:0005488	GO:0044238	GO:0044260	GO:0044428		
Unigene24713_All	GO:0003824					
Unigene25611_All	GO:0009987					
Unigene25672_All	GO:0004713	GO:0016310	GO:0000166			
Unigene25889_All	GO:0070121	GO:0032402				
Unigene26442_All	GO:0016787					
Unigene2651_All	GO:0005882	GO:0009987				
Unigene26846_All	GO:0042302					
Unigene27225_All	GO:0003824					
Unigene27360_All	GO:0008270	GO:0003676	GO:0005622			
Unigene27790_All	GO:0008152	GO:0016787				
Unigene28461_All	GO:0044237	GO:0005737				
Unigene28928_All	GO:0016740					
Unigene29499_All	GO:0004519	GO:0005515	GO:0009987	GO:0004536		
Unigene29532_All	GO:0009987	GO:0043229	GO:0032501	GO:0005515	GO:0004386	GO:0032502
Unigene29627_All	GO:0016757	GO:0005794	GO:0070085	GO:0016020																							
Unigene29858_All	GO:0044444	GO:0009987	GO:0006812																								
Unigene29897_All	GO:0005488	GO:0009072	GO:0016714																								
Unigene29903_All	GO:0008380	GO:0006370	GO:0003723	GO:0005634	GO:0031047	GO:0000166																					
Unigene29973_All	GO:0030097	GO:0060021	GO:0001822	GO:0006672	GO:0008210	GO:0010761	GO:0008209	GO:0007283	GO:0006807	GO:0060325	GO:0009791	GO:0005789	GO:0006915	GO:0044281	GO:0001553	GO:0048008	GO:0016829	GO:0048705	GO:0033327	GO:0040014	GO:0001570						
Unigene30005_All	GO:0030833	GO:0005739	GO:0050840	GO:0043149	GO:0007519	GO:0005515	GO:0030198																				
Unigene30064_All	GO:0000083	GO:0005829	GO:0016491	GO:0009262	GO:0005654	GO:0015949																					
Unigene30082_All	GO:0046078	GO:0048037	GO:0005654	GO:0048589	GO:0006206	GO:0000166	GO:0005759	GO:0031100	GO:0004799	GO:0007568	GO:0051216	GO:0046683	GO:0005743	GO:0019088	GO:0005829	GO:0051384	GO:0060574	GO:0006231	GO:0048015	GO:0042493	GO:0032259	GO:0046134	GO:0005542	GO:0000083	GO:0005625	GO:0006260	GO:0006281
Unigene30083_All	GO:0050896	GO:0005488	GO:0044238	GO:0004672	GO:0044260	GO:0016310	GO:0050794																				
Unigene30118_All	GO:0071363	GO:0006233	GO:0005829	GO:0007049	GO:0046940	GO:0031974	GO:0050145	GO:0004798	GO:0044429	GO:0008283	GO:0015949																
Unigene30127_All	GO:0000278	GO:0005829	GO:0021846	GO:0055114	GO:0009263	GO:0010212	GO:0008584	GO:0051290	GO:0042995	GO:0006206	GO:0005515	GO:0017076	GO:0043025	GO:0004748	GO:0060041	GO:0005635	GO:0005654	GO:0015949									
Unigene30152_All	GO:0005488	GO:0004672																									
Unigene30216_All	GO:0019538	GO:0003677	GO:0005201	GO:0016787	GO:0005581																						
Unigene30217_All	GO:0007165																										
Unigene30331_All	GO:0016311	GO:0004721																									
Unigene30402_All	GO:0048813																										
Unigene30510_All	GO:0009897	GO:0002925															
Unigene30530_All	GO:0005488																
Unigene30562_All	GO:0046872	GO:0008336	GO:0008152	GO:0005739													
Unigene30628_All	GO:0005576	GO:0048878															
Unigene30649_All	GO:0005730	GO:0005515	GO:0016514														
Unigene30662_All	GO:0006915	GO:0043621	GO:0008432	GO:0009791	GO:0043186	GO:0007281	GO:0003724										
Unigene30702_All	GO:0008152																
Unigene30755_All	GO:0043231	GO:0008336	GO:0005829	GO:0008270	GO:0015629	GO:0045329											
Unigene30816_All	GO:0044464																
Unigene30851_All	GO:0016758																
Unigene30943_All	GO:0006856	GO:0042626	GO:0006727	GO:0044425													
Unigene31150_All	GO:0005737	GO:0006548	GO:0009058	GO:0004397													
Unigene31291_All	GO:0060350	GO:0071495	GO:0071363	GO:0005515	GO:0009612	GO:0071496	GO:0001503	GO:0007154	GO:0008104	GO:0048522	GO:0016043	GO:0043588	GO:0010035	GO:0005581	GO:0006950	GO:0009725	GO:0007584
Unigene31439_All	GO:0005488																
Unigene31452_All	GO:0044456	GO:0071842															
Unigene31516_All	GO:0005488	GO:0044238	GO:0044260	GO:0005622	GO:0016310	GO:0016301											
Unigene31710_All	GO:0035114	GO:0007444	GO:0003006	GO:0000904	GO:0003677	GO:0009887	GO:0050794	GO:0048477	GO:0007399	GO:0048646				
Unigene31833_All	GO:0030097	GO:0031981	GO:0046649	GO:0033151	GO:0006302	GO:0006266	GO:0071285	GO:0043234	GO:0003677	GO:0030154	GO:0050794	GO:0010212	GO:0003910	GO:0005524
Unigene31867_All	GO:0009987	GO:0043229	GO:0001726	GO:0005925	GO:0005515	GO:0044444								
Unigene31960_All	GO:0005525	GO:0005097	GO:0004767	GO:0007264	GO:0015031									
Unigene32067_All	GO:0003677	GO:0016020												
Unigene32085_All	GO:0016337	GO:0030054	GO:0016020	GO:0042995	GO:0044424									
Unigene32122_All	GO:0048813	GO:0007605	GO:0031012	GO:0005576										
Unigene32412_All	GO:0005488													
Unigene32551_All	GO:0005488	GO:0003824												
Unigene32606_All	GO:0000122	GO:0005929	GO:0042994	GO:0005737	GO:0001947	GO:0001843	GO:0043588	GO:0008013	GO:0021513	GO:0005634	GO:0045879			
Unigene32620_All	GO:0043025	GO:0006508	GO:0005886	GO:0008236										
Unigene33207_All	GO:0008480	GO:0008152												
Unigene33220_All	GO:0009653	GO:0047756	GO:0048513	GO:0001537	GO:0030206									
Unigene33489_All	GO:0005737	GO:0005625	GO:0006548	GO:0004397										
Unigene33571_All	GO:0007155	GO:0050794	GO:0005604											
Unigene3409_All	GO:0016853	GO:0006007												
Unigene35635_All	GO:0007018	GO:0005524	GO:0003777	GO:0005874																										
Unigene36797_All	GO:0003824																													
Unigene3981_All	GO:0005737	GO:0071277	GO:0030855	GO:0005515	GO:0045095																									
Unigene4191_All	GO:0001938	GO:0005102	GO:0008360	GO:0010951	GO:0007204	GO:0005792	GO:0043407	GO:0030195	GO:0005615	GO:0007162	GO:0042130	GO:0016787	GO:0045861	GO:0006954	GO:0002020	GO:0004869	GO:0048146	GO:0043410	GO:0050880	GO:0043204										
Unigene4370_All	GO:0055085	GO:0016020	GO:0005215																											
Unigene4738_All	GO:0003824																													
Unigene6075_All	GO:0005886	GO:0003756																												
Unigene6340_All	GO:0005488																													
Unigene7786_All	GO:0009987	GO:0005488	GO:0016787																											
Unigene8349_All	GO:0003824																													
Unigene8587_All	GO:0016020	GO:0022008																												
Unigene8856_All	GO:0044464																													
Unigene9161_All	GO:0005524																													
Unigene9162_All	GO:0051603	GO:0030512	GO:0021680	GO:0030176	GO:0005793	GO:0021589	GO:0005788	GO:0005792	GO:0031398	GO:0043027	GO:0008303	GO:0042470	GO:0043022	GO:0006983	GO:0006916	GO:0009986	GO:0019904	GO:0043154	GO:0031625	GO:0008180	GO:0006987	GO:0051082	GO:0042149	GO:0030496	GO:0034663	GO:0051787	GO:0048471	GO:0016887	GO:0006200	GO:0005524
Unigene926_All	GO:0008104	GO:0046914	GO:0016706	GO:0001666	GO:0006974																									
Unigene9472_All	GO:0005739	GO:0035019	GO:0050680																											
CL1501.Contig2_All	GO:0009063	GO:0046872	GO:0005739
Unigene18979_All	GO:0080164	GO:0004552	
Unigene28838_All	GO:0050896	GO:0046872	
