# Supplementary material for: Transcriptome Analysis of the Initial Stage of Acute WSSV Infection Caused by Temperature Change
Source: PLoS One. 2014 Mar 4;9(3):e90732. doi: 10.1371/journal.pone.0090732 (PMC3942461; doi:10.1371/journal.pone.0090732)
Supplement: File S2 — File submitted to the website for GO analysis of down-regulated DEGs. (OUT) [file pone.0090732.s002.out]

!WGOP_samp_down3								
CL1021.Contig2_All	GO:0005488	GO:0008565	GO:0016192	GO:0006886	GO:0030131			
CL1024.Contig3_All	GO:0046872							
CL1047.Contig2_All	GO:0008535	GO:0005743	GO:0008565					
CL1053.Contig1_All	GO:0048731	GO:0003723	GO:0080090	GO:0010608	GO:0006402	GO:0030154	GO:2000112	GO:0005737
CL1070.Contig1_All	GO:0032501							
CL111.Contig1_All	GO:0003700	GO:0000976	GO:0005634	GO:0006355				
CL111.Contig2_All	GO:0003700	GO:0000976	GO:0005634	GO:0006355				
CL1177.Contig1_All	GO:0009987	GO:0005488						
CL1207.Contig1_All	GO:0005634	GO:0006355						
CL1245.Contig2_All	GO:0005840	GO:0003735	GO:0006412					
CL1373.Contig1_All	GO:0005737	GO:0019343	GO:0030170	GO:0004122	GO:0006535			
CL1373.Contig2_All	GO:0019344	GO:0003824						
CL1373.Contig3_All	GO:0005737	GO:0019343	GO:0030170	GO:0004122	GO:0006535			
CL1373.Contig4_All	GO:0019344	GO:0003824						
CL145.Contig2_All	GO:0046914							
CL1536.Contig1_All	GO:0000166																								
CL1563.Contig1_All	GO:0045892	GO:0006357	GO:0004872	GO:0005515	GO:0003677	GO:0044424	GO:0009755	GO:0032501																	
CL1563.Contig2_All	GO:0045892	GO:0006357	GO:0004872	GO:0005515	GO:0003677	GO:0044424	GO:0009755	GO:0032501																	
CL1633.Contig1_All	GO:0008417	GO:0005794	GO:0070085	GO:0016020																					
CL170.Contig1_All	GO:0002121	GO:0003723	GO:0071011	GO:0008270	GO:0022008	GO:0000398																			
CL173.Contig1_All	GO:0030122	GO:0055037	GO:0005546	GO:0042982	GO:0043393	GO:0035591	GO:0009925	GO:0050750	GO:0030159	GO:0005829	GO:0001540	GO:0031623	GO:0001784	GO:0035612	GO:0009967	GO:0048260	GO:0005769	GO:0090205	GO:0090118	GO:0030121	GO:0090003	GO:0005883	GO:0009898	GO:0035615	GO:0042632
CL173.Contig3_All	GO:0030122	GO:0055037	GO:0005546	GO:0042982	GO:0043393	GO:0035591	GO:0009925	GO:0050750	GO:0030159	GO:0005829	GO:0001540	GO:0031623	GO:0001784	GO:0035612	GO:0009967	GO:0048260	GO:0005769	GO:0090205	GO:0090118	GO:0030121	GO:0090003	GO:0005883	GO:0009898	GO:0035615	GO:0042632
CL1746.Contig1_All	GO:0000139	GO:0055085	GO:0030259	GO:0008643	GO:0016021																				
CL1839.Contig2_All	GO:0009987																								
CL1839.Contig4_All	GO:0005488	GO:0044267	GO:0005576																						
CL1888.Contig2_All	GO:0005488																								
CL1894.Contig2_All	GO:0004343																								
CL1901.Contig1_All	GO:0043231	GO:0044444																							
CL1911.Contig1_All	GO:0004872	GO:0004871	GO:0007165																						
CL192.Contig1_All	GO:0007304	GO:0035805																							
CL1921.Contig1_All	GO:0003676	GO:0046872	GO:0039020																						
CL1921.Contig2_All	GO:0009987	GO:0010608	GO:0003676	GO:0046872	GO:0039020					
CL1923.Contig3_All	GO:0044267									
CL1928.Contig2_All	GO:0016021	GO:0008146								
CL1963.Contig1_All	GO:0016491	GO:0008610								
CL1963.Contig2_All	GO:0016491	GO:0008610								
CL1976.Contig1_All	GO:0016787									
CL1979.Contig2_All	GO:0005488									
CL1980.Contig2_All	GO:0016787	GO:0005488								
CL1985.Contig2_All	GO:0016772	GO:0044237	GO:0050794	GO:0032501						
CL2053.Contig2_All	GO:0005764	GO:0048522	GO:0032879	GO:0005515	GO:0016020					
CL2060.Contig2_All	GO:0009653	GO:0006629	GO:0044237	GO:0042221	GO:0048523	GO:0006810	GO:0044444	GO:0005488	GO:0048731	GO:0009611
CL2112.Contig1_All	GO:0009605	GO:0007409	GO:0006355	GO:0040011	GO:0009887	GO:0005488				
CL2280.Contig1_All	GO:0007165	GO:0016020	GO:0038023							
CL2280.Contig2_All	GO:0007165	GO:0016020	GO:0038023							
CL2287.Contig2_All	GO:0016021	GO:0005886	GO:0055085	GO:0005215						
CL23.Contig4_All	GO:0045213	GO:0007416	GO:0006542	GO:0005524	GO:0004356	GO:0006538	GO:0005737			
CL2345.Contig1_All	GO:0044237	GO:0044238	GO:0003824								
CL2411.Contig2_All	GO:0005488										
CL2454.Contig1_All	GO:0016846	GO:0008152									
CL2454.Contig2_All	GO:0016846	GO:0008152									
CL2477.Contig2_All	GO:0035435	GO:0016324	GO:0044341	GO:0015321							
CL253.Contig1_All	GO:0008015	GO:0005543	GO:0006936	GO:0005886	GO:0005635	GO:0031410					
CL2571.Contig1_All	GO:0007049	GO:0005515									
CL2571.Contig2_All	GO:0007049	GO:0005515									
CL26.Contig1_All	GO:0051726										
CL261.Contig1_All	GO:0043229										
CL261.Contig2_All	GO:0043229										
CL2624.Contig3_All	GO:0051864	GO:0034720	GO:0032453	GO:0005730	GO:0045668	GO:0042254	GO:0070544	GO:0005515	GO:0045892	GO:0005506	GO:0006338
CL2671.Contig1_All	GO:0044238	GO:0009987	GO:0003824								
CL2676.Contig1_All	GO:0005737	GO:0005515									
CL2676.Contig2_All	GO:0005737	GO:0005515									
CL268.Contig3_All	GO:0003824										
CL2719.Contig1_All	GO:0010092	GO:0001752	GO:0034504	GO:0007383	GO:0005667	GO:0007479	GO:0007420	GO:0003705	GO:0045664	GO:0007422	GO:0043565	GO:0007432	GO:0007480	GO:0048735	GO:0045944	GO:0008134	GO:0007476
CL2720.Contig2_All	GO:0046331																
CL2781.Contig1_All	GO:0046331																
CL283.Contig1_All	GO:0005525	GO:0007049	GO:0031105														
CL2834.Contig1_All	GO:0007165	GO:0016020	GO:0038023														
CL2870.Contig3_All	GO:0005762	GO:0003735	GO:0006412														
CL289.Contig1_All	GO:0016020	GO:0005216	GO:0006810														
CL29.Contig1_All	GO:0000254																
CL2900.Contig1_All	GO:0043229																
CL2929.Contig2_All	GO:0009987	GO:0005488															
CL2957.Contig1_All	GO:0016787	GO:0008152	GO:0008704	GO:0018800													
CL2981.Contig2_All	GO:0046983																
CL3103.Contig1_All	GO:0005777	GO:0007286	GO:0007112	GO:0048137	GO:0016020	GO:0007285											
CL3197.Contig1_All	GO:0006643	GO:0005506	GO:0046485	GO:0050479	GO:0005783												
CL3215.Contig2_All	GO:0006369	GO:0005681	GO:0003676	GO:0016607	GO:0031124	GO:0003714	GO:0016605	GO:0005515	GO:0000398	GO:0006406							
CL3239.Contig1_All	GO:0048188	GO:0005730	GO:0051568	GO:0005802	GO:0042803	GO:0016197											
CL3271.Contig1_All	GO:0005886	GO:0055085	GO:0005215										
CL3271.Contig2_All	GO:0005886	GO:0055085	GO:0005215										
CL3271.Contig3_All	GO:0005886	GO:0055085	GO:0005215										
CL3271.Contig4_All	GO:0005886	GO:0055085	GO:0005215										
CL3384.Contig2_All	GO:0022402	GO:0051321											
CL340.Contig6_All	GO:0005576	GO:0005488											
CL340.Contig7_All	GO:0005576	GO:0005488											
CL340.Contig8_All	GO:0005576	GO:0005488											
CL340.Contig9_All	GO:0005615	GO:0031409	GO:0006810	GO:0005215									
CL3420.Contig1_All	GO:0048813	GO:0005634											
CL3429.Contig1_All	GO:0009987	GO:0003676	GO:0022414										
CL3462.Contig1_All	GO:0045007	GO:0033158	GO:0005515	GO:0016607	GO:0006355	GO:0005737	GO:0005730	GO:0008534	GO:0003677	GO:0016363	GO:0004519	GO:0009314	GO:0006979
CL3483.Contig2_All	GO:0007000	GO:0048813	GO:0005701	GO:0007517	GO:0000791	GO:0007400	GO:0005730	GO:0008105	GO:0048749	GO:0005488	GO:0007476	GO:0006325	
CL35.Contig1_All	GO:0016787	GO:0044238											
CL360.Contig2_All	GO:0005543												
CL360.Contig4_All	GO:0005543												
CL360.Contig6_All	GO:0005543																						
CL3608.Contig1_All	GO:0042067	GO:0007618	GO:0005576	GO:0007391	GO:0003002	GO:0035152	GO:0007165	GO:0030154	GO:0048609	GO:0045297	GO:0001894												
CL3608.Contig2_All	GO:0042067	GO:0007618	GO:0005576	GO:0007391	GO:0003002	GO:0035152	GO:0007165	GO:0030154	GO:0048609	GO:0045297	GO:0001894												
CL3608.Contig3_All	GO:0042067	GO:0007618	GO:0005576	GO:0007391	GO:0003002	GO:0035152	GO:0007165	GO:0030154	GO:0048609	GO:0045297	GO:0001894												
CL3612.Contig2_All	GO:0005488																						
CL3683.Contig2_All	GO:0000209	GO:0005654	GO:0006521	GO:0051437	GO:0042981	GO:0010467	GO:0016032	GO:0051436	GO:0046912	GO:0044262	GO:0030674	GO:0005829	GO:0002479	GO:0000084	GO:0000502	GO:0000216	GO:0008233	GO:0016887	GO:0031145	GO:0006200	GO:0016071	GO:0005524	GO:0006977
CL3718.Contig2_All	GO:0004553	GO:0000272																					
CL3739.Contig1_All	GO:0008152	GO:0003824																					
CL3739.Contig2_All	GO:0008152	GO:0003824																					
CL375.Contig2_All	GO:0003938	GO:0006177	GO:0046872	GO:0055114																			
CL3767.Contig2_All	GO:0016740	GO:0050794																					
CL3875.Contig2_All	GO:0005198	GO:0016226	GO:0051536																				
CL3927.Contig1_All	GO:0032454	GO:0003677	GO:0051864	GO:0005634	GO:0033169	GO:0070544																	
CL3933.Contig1_All	GO:0006606	GO:0005622	GO:0005515	GO:0008565																			
CL4009.Contig2_All	GO:0007527																						
CL4022.Contig2_All	GO:0008238																						
CL4051.Contig1_All	GO:0003824															
CL409.Contig2_All	GO:0042274	GO:0005634														
CL41.Contig4_All	GO:0005874	GO:0051258	GO:0006184	GO:0007018	GO:0003924	GO:0005198	GO:0005737	GO:0005525								
CL4100.Contig1_All	GO:0008340	GO:0031396														
CL4151.Contig2_All	GO:0035071	GO:0004197	GO:0008152													
CL4214.Contig1_All	GO:0005815	GO:0043234	GO:0003723	GO:0005515	GO:0006397	GO:0006417	GO:0030529	GO:0016020	GO:0000922	GO:0000166						
CL422.Contig6_All	GO:0005515	GO:0007389	GO:0016787	GO:0007281	GO:0048477											
CL422.Contig7_All	GO:0007275	GO:0009987	GO:0005488													
CL4241.Contig1_All	GO:0010004	GO:0016324	GO:0004872	GO:0016328												
CL4263.Contig2_All	GO:0007265	GO:0005099														
CL4377.Contig2_All	GO:0016491	GO:0055114	GO:0000166	GO:0003723												
CL4386.Contig2_All	GO:0007427	GO:0003979	GO:0051287	GO:0007224	GO:0007367	GO:0016055	GO:0055114	GO:0016319	GO:0007507	GO:0042048	GO:0015014	GO:0008543	GO:0002121	GO:0007509	GO:0007428	GO:0030206
CL4411.Contig2_All	GO:0016021															
CL4418.Contig1_All	GO:0005488															
CL443.Contig2_All	GO:0009116	GO:0043101	GO:0036094	GO:0044424	GO:0016757											
CL4575.Contig2_All	GO:0006810															
CL4578.Contig2_All	GO:0016757	GO:0005794	GO:0070085	GO:0016020										
CL4643.Contig3_All	GO:0005524	GO:0016310	GO:0004054											
CL4647.Contig1_All	GO:0071407	GO:0016905	GO:0005737	GO:0005634										
CL4660.Contig2_All	GO:0005488													
CL4672.Contig2_All	GO:0016055	GO:0032799	GO:0048728	GO:0006612	GO:0005788	GO:0006888	GO:0048477	GO:0045177						
CL4778.Contig1_All	GO:0005488													
CL4793.Contig3_All	GO:0071011	GO:0010467	GO:0016070	GO:0071013										
CL4820.Contig2_All	GO:0045494	GO:0005624	GO:0007602											
CL4856.Contig1_All	GO:0065007	GO:0006887	GO:0016021	GO:0022008										
CL4869.Contig1_All	GO:0007165	GO:0035237	GO:0016021	GO:0016500										
CL491.Contig1_All	GO:0030431	GO:0004723	GO:0007269	GO:0051533	GO:0005955	GO:0045214	GO:0005509	GO:0016192	GO:0008597	GO:0007126	GO:0008021	GO:0030241	GO:0006470	GO:0005516
CL4910.Contig2_All	GO:0003824													
CL4914.Contig1_All	GO:0005737	GO:0006413	GO:0003743											
CL4927.Contig1_All	GO:0006810													
CL4965.Contig3_All	GO:0005488	GO:0016616	GO:0055114											
CL5013.Contig2_All	GO:0000381	GO:0005634												
CL5030.Contig1_All	GO:0003824														
CL5030.Contig2_All	GO:0008233														
CL5050.Contig2_All	GO:0008187	GO:0003729	GO:0071011	GO:0005686	GO:0046872	GO:0000381	GO:0007052								
CL5154.Contig1_All	GO:0046872	GO:0016812	GO:0016874	GO:0006543	GO:0005524	GO:0004070	GO:0016597	GO:0060041	GO:0006207	GO:0070409					
CL5205.Contig2_All	GO:0009987	GO:0008092													
CL5258.Contig1_All	GO:0043486	GO:0006260	GO:0008283	GO:0042393	GO:0051879	GO:0007049	GO:0005634	GO:0001824							
CL5311.Contig2_All	GO:0006979	GO:0005886	GO:0045178	GO:0005515	GO:0008355	GO:0008105	GO:0044425								
CL5327.Contig1_All	GO:0047617	GO:0051289	GO:0005739												
CL5350.Contig2_All	GO:0005488														
CL5385.Contig1_All	GO:0008233														
CL5436.Contig1_All	GO:0007427	GO:0023052	GO:0065007	GO:0007154											
CL5474.Contig1_All	GO:0005488	GO:0016787	GO:0050830												
CL5474.Contig2_All	GO:0050830														
CL5488.Contig1_All	GO:0016787														
CL550.Contig3_All	GO:0060789	GO:0005102	GO:0090263	GO:0007160	GO:0043473	GO:0005789	GO:0043123	GO:0042475	GO:0043588	GO:0061153	GO:0045177	GO:0051092	GO:0060662	GO:0005887	GO:0042346
CL5513.Contig2_All	GO:0005488	GO:0016070													
CL5529.Contig1_All	GO:0004180																																		
CL5600.Contig1_All	GO:0005975	GO:0004553	GO:0043169																																
CL5667.Contig2_All	GO:0016614																																		
CL5670.Contig2_All	GO:0016746																																		
CL5698.Contig1_All	GO:0045177	GO:0000132	GO:0060487																																
CL5698.Contig2_All	GO:0007275	GO:0005623	GO:0009987																																
CL571.Contig2_All	GO:0043232	GO:0044444																																	
CL582.Contig3_All	GO:0033137	GO:0005515	GO:0010765	GO:0070373	GO:0044464																														
CL601.Contig3_All	GO:0009987	GO:0005856	GO:0032501	GO:0005198																															
CL611.Contig2_All	GO:0009987	GO:0043229																																	
CL628.Contig3_All	GO:0007163	GO:0007275	GO:0071842	GO:0048856	GO:0030054	GO:0044459																													
CL694.Contig3_All	GO:0016571	GO:0042803	GO:0000289	GO:0030014	GO:0016589	GO:0048813	GO:0006281	GO:0016590	GO:0070822	GO:0005700	GO:0035098	GO:0031523	GO:0004535	GO:0016581	GO:0033186	GO:0016584	GO:0006335	GO:0006342	GO:0007517	GO:0007379	GO:0042766	GO:0005737	GO:0046974	GO:0007095	GO:0000910	GO:0042393	GO:0003676	GO:0000122	GO:0003682	GO:0016573	GO:0046976	GO:0007307	GO:0004402	GO:0035035	GO:0042826
CL742.Contig2_All	GO:0017148	GO:0030424	GO:0043022	GO:0048663	GO:0007616	GO:0043025	GO:0016199	GO:0048477	GO:0005737	GO:0031369																									
CL753.Contig2_All	GO:0055114	GO:0004617	GO:0051287																																
CL771.Contig1_All	GO:0007411	GO:0060078	GO:0008103	GO:0005515	GO:0005525	GO:0015031	GO:0004767	GO:0006887	GO:0007264	GO:0045467	GO:0003924	GO:0007293	GO:0045451																						
CL789.Contig1_All	GO:0043229																																		
CL792.Contig2_All	GO:0003899	GO:0007095	GO:0005665	GO:0003677	GO:0006366								
CL839.Contig2_All	GO:0005625	GO:0004222	GO:0005622	GO:0042277	GO:0006518	GO:0007243	GO:0006508						
CL871.Contig3_All	GO:0005576	GO:0005488											
CL974.Contig7_All	GO:0006810												
CL996.Contig2_All	GO:0005739												
Unigene10156_All	GO:0005488												
Unigene10340_All	GO:0032138	GO:0003684	GO:0008629	GO:0016447	GO:0044428	GO:0019222	GO:0006298	GO:0005524					
Unigene10356_All	GO:0016829												
Unigene10486_All	GO:0016070	GO:0005730	GO:0004864	GO:0016607	GO:0005515	GO:0004518							
Unigene10794_All	GO:0006810	GO:0005515	GO:0043231	GO:0044425	GO:0044446	GO:0005886	GO:0044444	GO:0008152					
Unigene109_All	GO:0046777	GO:0004674	GO:0005509	GO:0006915	GO:0005938	GO:0005515	GO:0004715	GO:0008283	GO:0005886				
Unigene11021_All	GO:0016363	GO:0051225	GO:0005652	GO:0005700	GO:0004500	GO:0005819	GO:0005198	GO:0006584					
Unigene1113_All	GO:0016538	GO:0022008	GO:0006355	GO:0019901	GO:0000079								
Unigene11207_All	GO:0008340	GO:0035177	GO:0000785	GO:0007098	GO:0048471	GO:0005819							
Unigene11314_All	GO:0008076	GO:0005249	GO:0006813										
Unigene11348_All	GO:0000278	GO:0006810	GO:0032855	GO:0043089	GO:0016020	GO:0030675	GO:0005737	GO:0000279	GO:0006996	GO:0017160	GO:0043492	GO:0048365	GO:0006200
Unigene11487_All	GO:0016787	GO:0008152	GO:0016020										
Unigene11557_All	GO:0016013	GO:0071632	GO:0048149	GO:0007613	GO:0008355	GO:0008049	GO:0008092	GO:0008307	GO:0008021	GO:0009408	GO:0008582	GO:0043195	GO:0016079
Unigene11835_All	GO:0016874	GO:0006464											
Unigene11880_All	GO:0044238	GO:0034641	GO:0003824										
Unigene12049_All	GO:0004568	GO:0005615	GO:0008061	GO:0006032									
Unigene12062_All	GO:0016021	GO:0006508	GO:0005509	GO:0004252									
Unigene1214_All	GO:0016021	GO:0005743	GO:0006915	GO:0006184	GO:0003924	GO:0005525							
Unigene12168_All	GO:0009653	GO:0048666	GO:0050896	GO:0048513	GO:0005488								
Unigene12253_All	GO:0009987	GO:0045171											
Unigene12287_All	GO:0071212	GO:0016301	GO:0008582										
Unigene12328_All	GO:0031325	GO:0044260	GO:0080090	GO:0005515	GO:0016020	GO:0043231	GO:0010557	GO:0006629	GO:0006950	GO:0044444	GO:0031326		
Unigene12480_All	GO:0003993												
Unigene12589_All	GO:0005654	GO:0032508	GO:0006357	GO:0005737	GO:0008285	GO:0003677	GO:0004003	GO:0006200	GO:0005524	GO:0006281			
Unigene12766_All	GO:0005882												
Unigene1378_All	GO:0000139	GO:0003827	GO:0016021	GO:0006487									
Unigene14099_All	GO:0003824												
Unigene14201_All	GO:0009451	GO:0003824	GO:0051536								
Unigene14320_All	GO:0007113	GO:0019005									
Unigene14350_All	GO:0006259	GO:0004519	GO:0006974								
Unigene14365_All	GO:0016740										
Unigene14855_All	GO:0004553	GO:0005488	GO:0006030								
Unigene14967_All	GO:0009987	GO:0005488	GO:0044238	GO:0043170							
Unigene14_All	GO:0016787										
Unigene15067_All	GO:0005829	GO:0006144	GO:0051536	GO:0016757	GO:0006189						
Unigene1509_All	GO:0005515										
Unigene15144_All	GO:0005829	GO:0022008	GO:0006541	GO:0003883	GO:0003677	GO:0005524	GO:0003700	GO:0042493	GO:0045892	GO:0015949	GO:0006241
Unigene15171_All	GO:0005488	GO:0009987									
Unigene151_All	GO:0006810	GO:0008142									
Unigene15303_All	GO:0046872	GO:0019538	GO:0004180	GO:0008237	GO:0044424						
Unigene15359_All	GO:0007507										
Unigene15417_All	GO:0022403	GO:0006281	GO:0006996	GO:0048513	GO:0043231	GO:0005515	GO:0048610	GO:0048522	GO:0008283		
Unigene15457_All	GO:0016787										
Unigene15462_All	GO:0009987	GO:0006810					
Unigene15482_All	GO:0005515						
Unigene1556_All	GO:0008565	GO:0031305	GO:0051204	GO:0008535	GO:0015031		
Unigene16125_All	GO:0051536	GO:0004003	GO:0046872	GO:0003677	GO:0005524	GO:0010569	GO:0005634
Unigene16381_All	GO:0005737	GO:0043229					
Unigene16458_All	GO:0005488	GO:0005730	GO:0005886				
Unigene16548_All	GO:0004181	GO:0015631	GO:0005634	GO:0005829	GO:0035611		
Unigene16622_All	GO:0003917	GO:0005694	GO:0006265				
Unigene16679_All	GO:0044427	GO:0006996	GO:0006260				
Unigene16726_All	GO:0006810	GO:0005488					
Unigene16907_All	GO:0005488						
Unigene16963_All	GO:0003824						
Unigene16990_All	GO:0015766	GO:0005886	GO:0051119	GO:0000017	GO:0044425		
Unigene16_All	GO:0016787	GO:0003723					
Unigene17356_All	GO:0003841	GO:0008152					
Unigene17452_All	GO:0005488						
Unigene17460_All	GO:0008270	GO:0005622																																											
Unigene17482_All	GO:0005085	GO:0005622	GO:0051056																																										
Unigene17622_All	GO:0009152	GO:0004018	GO:0005829	GO:0070626																																									
Unigene17680_All	GO:0008380	GO:0043928	GO:0003723	GO:0006397	GO:0030529	GO:0005634	GO:0005829	GO:0046982																																					
Unigene17859_All	GO:0005739																																												
Unigene18056_All	GO:0050789	GO:0023052	GO:0071944	GO:0007154	GO:0016020																																								
Unigene18058_All	GO:0003824																																												
Unigene18200_All	GO:0000122	GO:0010628	GO:0043995	GO:0048188	GO:0019046	GO:0046972	GO:0050821	GO:0043996	GO:0005730	GO:0070461	GO:0005671	GO:0003713	GO:0042802	GO:0070688	GO:0003700	GO:0043254	GO:0003682	GO:0043984	GO:0045787	GO:0043982	GO:0044419	GO:0071339	GO:0043981	GO:0005739																					
Unigene18203_All	GO:0006810																																												
Unigene18290_All	GO:0006351	GO:0003676																																											
Unigene18725_All	GO:0035143	GO:0060844	GO:0021520	GO:0021523	GO:0044464	GO:0042693	GO:0009952	GO:0030239	GO:0031290	GO:0014003	GO:0048745	GO:0035479	GO:0021984	GO:0009880	GO:0001947	GO:0060041	GO:0035912	GO:0048795	GO:0048557	GO:0048702	GO:2000179	GO:0010002	GO:0021537	GO:0022414	GO:0003231	GO:0031018	GO:0048741	GO:0051216	GO:0004888	GO:0005515	GO:0021587	GO:0031076	GO:0048703	GO:0051960	GO:0001570	GO:0014033	GO:0060830	GO:0032474	GO:0021508	GO:0001839	GO:0021798	GO:0060896	GO:0016020	GO:0031017	GO:0048752
Unigene18810_All	GO:0005488	GO:0007275																																											
Unigene18813_All	GO:0008523	GO:0016021	GO:0055085	GO:0051180																																									
Unigene19187_All	GO:0005829	GO:0046872	GO:0032259	GO:0005524	GO:0004637	GO:0004641	GO:0008168	GO:0004644	GO:0009113	GO:0006189																																			
Unigene19269_All	GO:0045475	GO:0000289	GO:0009416	GO:0030014	GO:0005811																																								
Unigene19324_All	GO:0016021	GO:0005886	GO:0055085	GO:0005215																																									
Unigene19332_All	GO:0060080	GO:0015187	GO:0016021	GO:0015370	GO:0007626	GO:0003333	GO:0060092	GO:0015816				
Unigene19561_All	GO:0015101	GO:0015695										
Unigene19638_All	GO:0006810											
Unigene19729_All	GO:0043189											
Unigene19855_All	GO:0005829	GO:0019221	GO:0000018	GO:0008139	GO:0006607	GO:0000072	GO:0000085	GO:0005654	GO:0042826			
Unigene19946_All	GO:0009987	GO:0008152										
Unigene20038_All	GO:0003887	GO:0003677	GO:0000166	GO:0006260								
Unigene20183_All	GO:0008063	GO:0006955	GO:0006952	GO:0019207								
Unigene20259_All	GO:0008063	GO:0006955	GO:0006952	GO:0019207								
Unigene20482_All	GO:0051329	GO:0005730	GO:0000060	GO:0000723	GO:0006261	GO:0046982	GO:0005658	GO:0005737				
Unigene20673_All	GO:0008238	GO:0032501	GO:0043167	GO:0008152	GO:0044464	GO:0016020						
Unigene20683_All	GO:0009987	GO:0008152	GO:0003824									
Unigene20790_All	GO:0051726											
Unigene20800_All	GO:0042797	GO:0006359	GO:0006357	GO:0006367	GO:0003677	GO:0001129	GO:0000126	GO:0042796	GO:0005666	GO:0005669	GO:0001075	GO:0001092
Unigene20829_All	GO:0016491	GO:0003677	GO:0006367	GO:0006355								
Unigene20849_All	GO:0051287	GO:0004617	GO:0006564	GO:0055114								
Unigene20850_All	GO:0005488	GO:0021510	GO:0022402	GO:0006544	GO:0019530	GO:0021915	GO:0010468	GO:0006541	GO:0031175	GO:0016616	GO:0006566	GO:0021782	GO:0006563	GO:0009448		
Unigene20902_All	GO:0004672	GO:0000166														
Unigene209_All	GO:0009987	GO:0043229														
Unigene21061_All	GO:0018105	GO:0046777	GO:0008017	GO:0004674	GO:0031616	GO:0019894	GO:0090307	GO:0005876	GO:0031625	GO:0051301	GO:0031647	GO:0005524	GO:0019901	GO:0048471	GO:0032355	GO:0005634
Unigene21136_All	GO:0009987															
Unigene21220_All	GO:0006351	GO:0016573	GO:0004402	GO:0006974												
Unigene21293_All	GO:0003824															
Unigene2133_All	GO:0016787															
Unigene21533_All	GO:0044451	GO:0043234	GO:0044454	GO:0006281												
Unigene21837_All	GO:0003824															
Unigene2184_All	GO:0043473	GO:0004639	GO:0004638	GO:0005524	GO:0060041	GO:0034023	GO:0006189	GO:0009790								
Unigene21920_All	GO:0005829	GO:0009725	GO:0030308	GO:0008285	GO:0006184	GO:0032561	GO:0003924	GO:0007165	GO:0005634							
Unigene21962_All	GO:0016079	GO:0008021	GO:0050714	GO:0003824	GO:0005794											
Unigene22004_All	GO:0045171															
Unigene22025_All	GO:0004568	GO:0006036														
Unigene22042_All	GO:0016787	GO:0005488														
Unigene22071_All	GO:0005488											
Unigene22345_All	GO:0003677	GO:0016746	GO:0008270									
Unigene22426_All	GO:0003677	GO:0006367	GO:0006355									
Unigene22697_All	GO:0005488	GO:0004872	GO:0007166	GO:0048513	GO:0016020							
Unigene22917_All	GO:0005113	GO:0010389	GO:0051301	GO:0019901	GO:0000079	GO:0005634						
Unigene23416_All	GO:0046872	GO:0006189	GO:0009113	GO:0051536	GO:0004044	GO:0009116						
Unigene23651_All	GO:0050896	GO:0004872										
Unigene23666_All	GO:0034454	GO:0007283	GO:0007143	GO:0008094	GO:0006353							
Unigene23724_All	GO:0016020											
Unigene23806_All	GO:0016787											
Unigene23852_All	GO:0005515	GO:0005783										
Unigene23959_All	GO:0003824											
Unigene24047_All	GO:0045736	GO:0051539	GO:0016740	GO:0005737	GO:0006400							
Unigene24218_All	GO:0045167	GO:0032147	GO:0007422	GO:0005515	GO:0005737	GO:0005634						
Unigene24251_All	GO:0000302	GO:0005737	GO:0051179	GO:0060588	GO:0005488	GO:0032501						
Unigene24292_All	GO:0030145	GO:0043066	GO:0008283	GO:0005737	GO:0046777	GO:0043433	GO:0004674	GO:0061179	GO:0007346	GO:0031659	GO:0008134	GO:0005524
Unigene24489_All	GO:0008270																										
Unigene24496_All	GO:0001501	GO:0001669	GO:0006689	GO:0007605	GO:0007626	GO:0008360	GO:0016020	GO:0006874	GO:0007040	GO:0004563	GO:0044267	GO:0005764	GO:0008049	GO:0019915	GO:0030203	GO:0050885	GO:0048477	GO:0045944	GO:0042803	GO:0042552	GO:0009313	GO:0008654	GO:0043615	GO:0007341			
Unigene24627_All	GO:0003700	GO:0050935	GO:0048593	GO:0048701	GO:0060041	GO:0048518	GO:0031323	GO:0030182	GO:0051216	GO:0048523	GO:0030902	GO:0007422	GO:0043229	GO:0014036	GO:0014032	GO:0005488	GO:0060788	GO:0030318									
Unigene24789_All	GO:0035338	GO:0005829	GO:0031177	GO:0006633	GO:0004319	GO:0008270	GO:0005739	GO:0000036	GO:0004314	GO:0004316	GO:0004320	GO:0031325	GO:0042470	GO:0016296	GO:0004317	GO:0005515	GO:0019432	GO:0000166	GO:0004315	GO:0016295	GO:0006112	GO:0042587	GO:0015939	GO:0048037	GO:0005794	GO:0005886	GO:0004313
Unigene24921_All	GO:0007411	GO:0016020	GO:0001657	GO:0050925	GO:0050772	GO:0009986	GO:0007420	GO:0007156	GO:0042802	GO:0061364	GO:0032870																
Unigene25112_All	GO:0047499	GO:0044255	GO:0005764	GO:0004607																							
Unigene25114_All	GO:0016787																										
Unigene25185_All	GO:0006024	GO:0050650	GO:0005622	GO:0008376	GO:0005996	GO:0033692																					
Unigene25234_All	GO:0005634																										
Unigene25258_All	GO:0005634	GO:0006355																									
Unigene25497_All	GO:0005615	GO:0006810	GO:0031409	GO:0005215																							
Unigene2553_All	GO:0004872	GO:0005886	GO:0006898																								
Unigene25677_All	GO:0016791	GO:0044424																									
Unigene259_All	GO:0000084	GO:0000075	GO:0005664	GO:0000216	GO:0000122	GO:0003688	GO:0005515	GO:0000939	GO:0006270	GO:0000792	GO:0000082	GO:0005654															
Unigene26061_All	GO:0044424																										
Unigene26186_All	GO:0006284	GO:0008534	GO:0003684	GO:0006289	GO:0005634																						
Unigene26491_All	GO:0016020	GO:0005622	GO:0035556																																						
Unigene26539_All	GO:0005488	GO:0006259	GO:0016817																																						
Unigene2660_All	GO:0046689	GO:0005829	GO:0008198	GO:0006783	GO:0015630	GO:0005730	GO:0045471	GO:0001889	GO:0010039	GO:0060992	GO:0004853	GO:0014070	GO:0071243	GO:0032355	GO:0046502	GO:0014075	GO:0051597																								
Unigene26617_All	GO:0005737	GO:0000910	GO:0040016	GO:0032154	GO:0005634	GO:0000166	GO:0005874																																		
Unigene26646_All	GO:0006207	GO:0000790	GO:0002134	GO:0004088	GO:0006309	GO:0004672	GO:0016363	GO:0004516	GO:0005625	GO:0043234	GO:0004151	GO:0005829	GO:0015629	GO:0044430	GO:0005654	GO:0006541	GO:0018107	GO:0010033	GO:0046134	GO:0005886	GO:0006936	GO:0030263	GO:0042802	GO:0005524	GO:0003677	GO:0005523	GO:0046777	GO:0035556	GO:0006928	GO:0017144	GO:0007275	GO:0004070	GO:0019899	GO:0043025	GO:0004536	GO:0048856	GO:0006228	GO:0009719	GO:0070335	GO:0043195	GO:0006917
Unigene26692_All	GO:0050873	GO:0016021	GO:0030819	GO:0031780	GO:0070996	GO:0034394	GO:0031781	GO:0031782	GO:0005783	GO:0031783	GO:0005886																														
Unigene26712_All	GO:0009987	GO:0000242																																							
Unigene26783_All	GO:0046872	GO:0003676	GO:0005622																																						
Unigene26822_All	GO:0004252	GO:0005795	GO:0005886	GO:0006508	GO:0030173																																				
Unigene26936_All	GO:0055085	GO:0031965	GO:0005730	GO:0005975	GO:0005643	GO:0019221	GO:0005813	GO:0046822	GO:0016032	GO:0044281	GO:0010827																														
Unigene27146_All	GO:0005488	GO:0043170	GO:0044238	GO:0003824																																					
Unigene27221_All	GO:0009987																																								
Unigene27941_All	GO:0006810	GO:0044424	GO:0016020																																						
Unigene28089_All	GO:0003700	GO:0007219	GO:0007275	GO:0005509	GO:0016021	GO:0005634	GO:0006355																																		
Unigene28389_All	GO:0009987	GO:0005509	GO:0005544	GO:0045202	GO:0005515	GO:0065007																																			
Unigene2846_All	GO:0005789	GO:0005615	GO:0046872	GO:0047560	GO:0030148	GO:0006666																																			
Unigene2885_All	GO:0009987											
Unigene28875_All	GO:0007399	GO:0016702	GO:0048513									
Unigene29214_All	GO:0016779	GO:0003676	GO:0006139									
Unigene29233_All	GO:0005488											
Unigene297_All	GO:0003834	GO:0001754	GO:0001523	GO:0030902	GO:0055114							
Unigene30194_All	GO:0051287	GO:0005739	GO:0016628	GO:0055072	GO:0006635	GO:0003858	GO:0019290	GO:0042168				
Unigene3047_All	GO:0080008	GO:0005739										
Unigene3059_All	GO:0070011											
Unigene308_All	GO:0046514	GO:0007420	GO:0017040									
Unigene3118_All	GO:0005515	GO:0032486	GO:0007613	GO:0043066	GO:0060292	GO:0005737	GO:0030425	GO:0060291	GO:0006468	GO:0004674	GO:0005856	GO:0007093
Unigene3143_All	GO:0005488											
Unigene3157_All	GO:0016476											
Unigene32926_All	GO:0016021	GO:0016192										
Unigene3364_All	GO:0031667	GO:0007154	GO:0045892	GO:0051716								
Unigene36498_All	GO:0016021	GO:0007186	GO:0004930									
Unigene36539_All	GO:0016787											
Unigene36571_All	GO:0071277	GO:0030855	GO:0005515	GO:0045095												
Unigene3665_All	GO:0016787															
Unigene36685_All	GO:0005488															
Unigene3668_All	GO:0008270	GO:0003723														
Unigene36789_All	GO:0016199	GO:0031987	GO:0001964	GO:0005515	GO:0006357	GO:0008406	GO:0007464	GO:0045476	GO:0046872	GO:0003700	GO:0002121	GO:0019730	GO:0045893	GO:0045467	GO:0005634	GO:0048854
Unigene3682_All	GO:0016266	GO:0035252														
Unigene36897_All	GO:0005488															
Unigene37016_All	GO:0042693	GO:0035310	GO:0045944	GO:0006352	GO:0003705	GO:0043565	GO:0045317	GO:0007474	GO:0005634							
Unigene37116_All	GO:0009987															
Unigene37137_All	GO:0046872	GO:0004623	GO:0000285	GO:0010008	GO:0006897											
Unigene37222_All	GO:0005488	GO:0016490														
Unigene37223_All	GO:0016020															
Unigene37332_All	GO:0015171	GO:0003333														
Unigene37355_All	GO:0006633	GO:0000038														
Unigene37387_All	GO:0009987															
Unigene37436_All	GO:0008205	GO:0048731	GO:0005739	GO:0048598	GO:0001700	GO:0008395										
Unigene37466_All	GO:0005178	GO:0010042	GO:0042117	GO:0005080	GO:0031233	GO:0043236	GO:0042542	GO:0007160	GO:0000186	GO:0034241	GO:0007179	GO:0051592	GO:0016323	GO:0051044	GO:0005615	GO:0043526	GO:0005737	GO:0051384	GO:0004222	GO:0034616	GO:0050714	GO:0034612	GO:0033631	GO:0033630	GO:0030216	GO:0005518	GO:0017124	GO:0051549	GO:0051088
Unigene37493_All	GO:0005488																												
Unigene37532_All	GO:0050794	GO:0006351	GO:0006325	GO:0044428																									
Unigene37620_All	GO:0009987																												
Unigene37635_All	GO:0009987																												
Unigene37643_All	GO:0009987																												
Unigene37657_All	GO:0009987																												
Unigene37675_All	GO:0008023	GO:0032968	GO:0048813	GO:0003746	GO:0006414	GO:0005829	GO:0006511	GO:0004842	GO:0016567	GO:0050434	GO:0032403	GO:0030891	GO:0044419																
Unigene37679_All	GO:0042302																												
Unigene37680_All	GO:0016787																												
Unigene37698_All	GO:0046872	GO:0016491																											
Unigene37701_All	GO:0030855	GO:0010043	GO:0043231	GO:0010212	GO:0045095																								
Unigene37702_All	GO:0005624	GO:0060674	GO:0030198	GO:0060670																									
Unigene37713_All	GO:0016060	GO:0005625	GO:0016062	GO:0045494	GO:0005624	GO:0005515	GO:0016029																						
Unigene3772_All	GO:0004553	GO:0005488	GO:0006030																										
Unigene37731_All	GO:0005488																												
Unigene37735_All	GO:0005884	GO:0051297	GO:0007507	GO:0051533	GO:0015020	GO:0015012	GO:0005875	GO:0030206	GO:0005524	GO:0005200	GO:0000910										
Unigene37741_All	GO:0033344	GO:0000062	GO:0042986	GO:0034379	GO:0005792	GO:0034736	GO:0015485	GO:0034435	GO:0010742	GO:0008203	GO:0005789	GO:0010878									
Unigene37764_All	GO:0005856																				
Unigene37778_All	GO:0007155	GO:0005488																			
Unigene37782_All	GO:0016787																				
Unigene37784_All	GO:0007492	GO:0030917	GO:0030901	GO:0032922	GO:0090009	GO:0030902	GO:0001708	GO:0030900	GO:0005737	GO:0046982	GO:0042472	GO:0043565	GO:0042706	GO:0016043	GO:0003700	GO:0032525	GO:0045944	GO:0009953	GO:0005634		
Unigene37798_All	GO:0007306	GO:0007343	GO:0008236	GO:0007310	GO:0016485																
Unigene377_All	GO:0004003	GO:0005524	GO:0010569	GO:0005634																	
Unigene37809_All	GO:0044260	GO:0034641	GO:0044238	GO:0003824																	
Unigene3783_All	GO:0016740																				
Unigene37840_All	GO:0055085	GO:0005372	GO:0007498	GO:0016337	GO:0005912	GO:0007219	GO:0048388	GO:0031410	GO:0046331	GO:0007399	GO:0006833	GO:0030707	GO:0007398	GO:0005261	GO:0005887						
Unigene37848_All	GO:0016042	GO:0052689	GO:0007586	GO:0044281	GO:0044237																
Unigene37872_All	GO:0009987	GO:0043170																			
Unigene37883_All	GO:0007265	GO:0031639	GO:0016020	GO:0016044	GO:0005624	GO:0005829	GO:0008285	GO:0006916	GO:0006695	GO:0043154	GO:0016614	GO:0008104	GO:0005856	GO:0043588	GO:0030539	GO:0042605	GO:0042987	GO:0005783	GO:0019899	GO:0016628	GO:0005634
Unigene37942_All	GO:0043005	GO:0005515	GO:0043231	GO:0044444	GO:0016020	GO:0044463															
Unigene37965_All	GO:0046872	GO:0005622																			
Unigene37974_All	GO:0003824												
Unigene38033_All	GO:0007283												
Unigene38037_All	GO:0001501	GO:0033280	GO:0016787	GO:0016020	GO:0010033								
Unigene38051_All	GO:0003700	GO:0005488	GO:0005634	GO:0006355									
Unigene38099_All	GO:0005515												
Unigene38108_All	GO:0005737	GO:0045494	GO:0005624	GO:0016060	GO:0016028	GO:0006897							
Unigene38124_All	GO:0000139	GO:0000299	GO:0005515	GO:0016192	GO:0009987	GO:0010008							
Unigene38143_All	GO:0016021												
Unigene38146_All	GO:0034584	GO:0031047	GO:0043186	GO:0034587	GO:0007281	GO:0009653							
Unigene38174_All	GO:0007155	GO:0005488											
Unigene38184_All	GO:0021556	GO:0031637	GO:0043523	GO:0008045	GO:0008083								
Unigene38195_All	GO:0046777	GO:0008016	GO:0007049	GO:0005509	GO:0061351	GO:0048821	GO:0008289	GO:0043065	GO:0005524	GO:0005938	GO:0004715	GO:0004683	GO:0005886
Unigene38223_All	GO:0003824												
Unigene38232_All	GO:0009987												
Unigene38242_All	GO:0008270												
Unigene38262_All	GO:0048518	GO:0065008	GO:0044238	GO:0050794	GO:0060255	GO:0032501							
Unigene38267_All	GO:0034483	GO:0031935	GO:0042048	GO:0005794	GO:0016485	GO:0005694	GO:0043565	GO:0007309	GO:0008595	GO:0031519	GO:0009950	GO:0040014	GO:0007476	GO:0034481													
Unigene38290_All	GO:0046872	GO:0005622	GO:0001843	GO:0071310																							
Unigene38291_All	GO:0009987	GO:0005488	GO:0021591	GO:0009653																							
Unigene38305_All	GO:0020028	GO:0031100	GO:0030900	GO:0045056	GO:0042953	GO:0010165	GO:0006766	GO:0031526	GO:0004872	GO:0046879	GO:0005615	GO:0030139	GO:0030492	GO:0005768	GO:0005905	GO:0005624	GO:0042954	GO:0007568	GO:0032526	GO:0042493	GO:0016324	GO:0006898	GO:0033280	GO:0016197	GO:0008283	GO:0005794	GO:0005783
Unigene38388_All	GO:0000166	GO:0003729																									
Unigene38395_All	GO:0009987	GO:0051179	GO:0005622																								
Unigene38432_All	GO:0003824																										
Unigene38440_All	GO:0005488																										
Unigene38459_All	GO:0003676	GO:0000790	GO:0000922	GO:0030496	GO:0008026	GO:0006200	GO:0007062	GO:0000166	GO:0008094																		
Unigene38462_All	GO:0048332	GO:0031386	GO:0003676	GO:0005622	GO:0016567	GO:0004842	GO:0008270																				
Unigene38470_All	GO:0055085	GO:0008504	GO:0006836	GO:0015375	GO:0005624	GO:0048265	GO:0007268	GO:0044425	GO:0015631	GO:0005886	GO:0015844	GO:0006865															
Unigene38498_All	GO:0005737	GO:0001843	GO:0008270	GO:0071310																							
Unigene38505_All	GO:0008270																										
Unigene38519_All	GO:0046872	GO:0016705	GO:0004497																								
Unigene38545_All	GO:0016021	GO:0005328	GO:0006836																								
Unigene38556_All	GO:0035320																										
Unigene38583_All	GO:0015385	GO:0055085	GO:0006885	GO:0016021	GO:0006873	GO:0006814							
Unigene38614_All	GO:0009653	GO:0042221	GO:0005515	GO:0016458	GO:0002165	GO:0046872	GO:0004497	GO:0030707	GO:0044428	GO:0009790	GO:0044238	GO:0043232	GO:0044249
Unigene38697_All	GO:0044424												
Unigene38705_All	GO:0005829	GO:0031901	GO:0046872	GO:0032266	GO:0007175								
Unigene38716_All	GO:0003677												
Unigene38717_All	GO:0003824												
Unigene38719_All	GO:0003824												
Unigene38735_All	GO:0005622	GO:0004629											
Unigene38776_All	GO:0003676	GO:0005622	GO:0008270										
Unigene38806_All	GO:0000278	GO:0016319	GO:0050770	GO:0016311	GO:0017017	GO:0010591	GO:0008064	GO:0048749					
Unigene38828_All	GO:0046872	GO:0016491											
Unigene38829_All	GO:0016491												
Unigene38844_All	GO:0005488												
Unigene38873_All	GO:0043229	GO:0044422											
Unigene38923_All	GO:0009987												
Unigene38927_All	GO:0008152	GO:0016791											
Unigene38958_All	GO:0051641									
Unigene39042_All	GO:0003824									
Unigene39046_All	GO:0016314	GO:0046856								
Unigene39079_All	GO:0051179	GO:0005488	GO:0008277	GO:0030695	GO:0010001	GO:0071944	GO:0048468	GO:0048477	GO:0005737	GO:0071842
Unigene39112_All	GO:0016491									
Unigene39115_All	GO:0003824									
Unigene39137_All	GO:0015385	GO:0055085	GO:0006885	GO:0016021	GO:0006814					
Unigene39156_All	GO:0000166									
Unigene39160_All	GO:0003824									
Unigene39186_All	GO:0008270									
Unigene39231_All	GO:0003824									
Unigene39240_All	GO:0005488	GO:0003824								
Unigene39250_All	GO:0007275	GO:0005488								
Unigene39253_All	GO:0005488	GO:0009987								
Unigene39338_All	GO:0045944	GO:0022008	GO:0060261	GO:0005674	GO:0032968	GO:0001096				
Unigene39363_All	GO:0022402	GO:0005623	GO:0051321							
Unigene39373_All	GO:0006355	GO:0060971	GO:0021501	GO:0043565	GO:0071907	GO:0003700	GO:0048382	GO:0061386	GO:0005634
Unigene39388_All	GO:0006461	GO:0000086	GO:0005515	GO:0005813	GO:0005829	GO:0007020	GO:0005881		
Unigene39391_All	GO:0005515	GO:0006357	GO:0019221	GO:0043565	GO:0003700	GO:0045893	GO:0005634	GO:0032501	
Unigene39405_All	GO:0005737	GO:0005730	GO:0005886	GO:0005515	GO:0008565	GO:0006611			
Unigene39427_All	GO:0010008								
Unigene39461_All	GO:0005488								
Unigene39537_All	GO:0005737	GO:0000012	GO:0005515	GO:0003697	GO:0017005	GO:0006302	GO:0003690		
Unigene39560_All	GO:0016021	GO:0004965	GO:0007186						
Unigene39575_All	GO:0016491								
Unigene39579_All	GO:0005488	GO:0016301							
Unigene39581_All	GO:0004729	GO:0006783	GO:0005743						
Unigene39615_All	GO:0002805								
Unigene39624_All	GO:0005576	GO:0016021	GO:0008061	GO:0006030					
Unigene39636_All	GO:0005789	GO:0046872	GO:0051607	GO:0005794	GO:0051536	GO:0030278	GO:0008152	GO:0003824	
Unigene39676_All	GO:0048676	GO:0071679	GO:0005515	GO:0048264	GO:0016199	GO:0005887			
Unigene39720_All	GO:0003700	GO:0005667	GO:0006355	GO:0007179					
Unigene39728_All	GO:0003824																								
Unigene39795_All	GO:0005737	GO:0007165	GO:0008526	GO:0006810																					
Unigene39797_All	GO:0043547	GO:0051056	GO:0005096																						
Unigene39888_All	GO:0005488																								
Unigene39895_All	GO:0004672																								
Unigene39928_All	GO:0007165																								
Unigene39937_All	GO:0005488	GO:0016740	GO:0002063	GO:0048701																					
Unigene39941_All	GO:0016740																								
Unigene39953_All	GO:0003824																								
Unigene39998_All	GO:0003700	GO:0005667	GO:0006355	GO:0007179																					
Unigene40007_All	GO:0005488																								
Unigene40049_All	GO:0005975	GO:0003824																							
Unigene40060_All	GO:0008144	GO:0031177	GO:0006633	GO:0004319	GO:0055114	GO:0008270	GO:0005625	GO:0005739	GO:0006084	GO:0000036	GO:0004314	GO:0004316	GO:0004320	GO:0042470	GO:0003960	GO:0016296	GO:0004317	GO:0070402	GO:0004315	GO:0042803	GO:0016295	GO:0042587	GO:0005794	GO:0005886	GO:0004313
Unigene40062_All	GO:0005488																								
Unigene40107_All	GO:0005794	GO:0004721	GO:0006811	GO:0006470																					
Unigene40193_All	GO:0055085	GO:0016021																							
Unigene40221_All	GO:0016757									
Unigene40264_All	GO:0006470	GO:0008138	GO:0000278							
Unigene40266_All	GO:0005488	GO:0016787								
Unigene40278_All	GO:0004497	GO:0034641	GO:0044238							
Unigene4030_All	GO:0033588	GO:0006357	GO:0016591	GO:0042325	GO:0008607	GO:0008023	GO:0016573	GO:0050790	GO:0005737	
Unigene40319_All	GO:0003824									
Unigene40324_All	GO:0016020									
Unigene40348_All	GO:0030001									
Unigene40409_All	GO:0005488									
Unigene40443_All	GO:0007165									
Unigene40533_All	GO:0005802	GO:0015031								
Unigene40561_All	GO:0009987	GO:0044424								
Unigene40573_All	GO:0046872									
Unigene40643_All	GO:0012501	GO:0010940	GO:0008340	GO:0004872	GO:0040024	GO:0000045	GO:0005515	GO:0005776	GO:0009792	GO:0031396
Unigene40645_All	GO:0006468	GO:0004674	GO:0005524							
Unigene40660_All	GO:0009987									
Unigene40676_All	GO:0006930	GO:0006207	GO:0005525	GO:0001752	GO:0042052	GO:0004088	GO:0005771	GO:0006543	GO:0005791	GO:0046673	GO:0007601	GO:0008594	GO:0004087	GO:0016027	GO:0070406	GO:0019003	GO:0004151	GO:0046872	GO:0007602	GO:0030713	GO:0046328	GO:0009642	GO:0016029	GO:0016023	GO:0016476	GO:0005811	GO:0008344	GO:0016021	GO:0007264	GO:0005515	GO:0008020	GO:0005524	GO:0007186	GO:0007155	GO:0003924	GO:0035099	GO:0043052	GO:0007391	GO:0006184	GO:0004070	GO:0070409	GO:0005767	GO:0030718
Unigene40769_All	GO:0005083	GO:0004672	GO:0006468	GO:0005524																																							
Unigene40830_All	GO:0016021	GO:0005316	GO:0055085																																								
Unigene40852_All	GO:0043231																																										
Unigene40853_All	GO:0005622	GO:0005488																																									
Unigene40860_All	GO:0016787																																										
Unigene40892_All	GO:0005488	GO:0048484	GO:0006839	GO:0005739	GO:0048929	GO:0000226	GO:0021952																																				
Unigene40911_All	GO:0005488																																										
Unigene40919_All	GO:0005488																																										
Unigene40981_All	GO:0016757	GO:0005794	GO:0016020																																								
Unigene40990_All	GO:0004871	GO:0007224	GO:0010468	GO:0048468	GO:2000026	GO:0008284	GO:0004872	GO:0009790	GO:0060429	GO:0048729	GO:0048523	GO:0007417	GO:0007389	GO:0016020	GO:0009887																												
Unigene41066_All	GO:0004872	GO:0007165	GO:0016020																																								
Unigene41068_All	GO:0003824																																										
Unigene41132_All	GO:0007165																																										
Unigene41136_All	GO:0007043	GO:0005912	GO:0007163	GO:0045108	GO:0040035	GO:0007155	GO:0040011	GO:0030029	GO:0016323	GO:0009792	GO:0030728	GO:0060465	GO:0040015	GO:0015031																													
Unigene41165_All	GO:0007165																																										
Unigene41182_All	GO:0006810	GO:0016020											
Unigene41198_All	GO:0004252	GO:0006508											
Unigene41217_All	GO:0032357	GO:0045910	GO:0032302	GO:0032181	GO:0003697	GO:0032142	GO:0000217	GO:0051096	GO:0042803	GO:0032137	GO:0019899	GO:0006298	GO:0043570
Unigene41263_All	GO:0003700	GO:0043565	GO:0005634	GO:0006355									
Unigene41287_All	GO:0005097	GO:0005875	GO:0016021	GO:0005813	GO:0015631	GO:0007186	GO:0032851						
Unigene41309_All	GO:0005488												
Unigene41382_All	GO:0009314	GO:0034039	GO:0006979	GO:0016363	GO:0008017	GO:0006289	GO:0003684	GO:0033158	GO:0005739	GO:0006355	GO:0006284	GO:0016607	GO:0032355
Unigene41388_All	GO:0005488	GO:0006259											
Unigene41447_All	GO:0046872	GO:0046331											
Unigene41463_All	GO:0008026	GO:0003676	GO:0006139	GO:0000166									
Unigene41671_All	GO:0003824												
Unigene41672_All	GO:0007165												
Unigene41679_All	GO:0051124	GO:0071340	GO:0004672	GO:0045211	GO:0008045	GO:0042802	GO:0030517						
Unigene41754_All	GO:0003824												
Unigene41913_All	GO:0016787												
Unigene41928_All	GO:0016491												
Unigene41987_All	GO:0016757																		
Unigene42060_All	GO:0003824																		
Unigene42133_All	GO:0005488																		
Unigene42215_All	GO:0048790	GO:0043195	GO:0012506	GO:0006796	GO:0004445	GO:0050803	GO:0048488												
Unigene42273_All	GO:0007411	GO:0045749	GO:0005515	GO:0016055	GO:0004930	GO:0008343	GO:0016021	GO:0048099	GO:0035019	GO:0003676	GO:0030707	GO:0007224	GO:0007350	GO:0001746	GO:0007455	GO:0005768	GO:0048100	GO:0005886	
Unigene42320_All	GO:0003676	GO:0005622	GO:0035277	GO:0008270															
Unigene42358_All	GO:0042994	GO:0005737	GO:0003779																
Unigene42373_All	GO:0046658	GO:0044281	GO:0044245	GO:0005993	GO:0004555														
Unigene42405_All	GO:0007482	GO:0008270	GO:0006355	GO:0002168	GO:0003677	GO:0003700	GO:0007591	GO:0005634											
Unigene42418_All	GO:0004872	GO:0016310	GO:0004713	GO:0016020	GO:0000166														
Unigene42510_All	GO:0003676	GO:0046872																	
Unigene42558_All	GO:0006457	GO:0009055	GO:0045454	GO:0006662	GO:0031072	GO:0051082	GO:0016853	GO:0015035	GO:0005783										
Unigene42651_All	GO:0003700	GO:0045892	GO:0031981	GO:0050767	GO:0043234	GO:0043232	GO:0030001	GO:0045596	GO:0005261	GO:0090032	GO:0071841	GO:0032940	GO:0005737	GO:0034220	GO:0060341	GO:0005515	GO:0003677	GO:0051048	GO:0006700
Unigene42673_All	GO:0015031	GO:0005525	GO:0007264																
Unigene42736_All	GO:0043234	GO:0044427	GO:0005515	GO:0044451															
Unigene42765_All	GO:0001501	GO:0047756	GO:0016020	GO:0048513	GO:0001537	GO:0050794	GO:0030206	GO:0048598											
Unigene42784_All	GO:0006468	GO:0004672	GO:0046872	GO:0000166	GO:0050794				
Unigene42943_All	GO:0008233								
Unigene42996_All	GO:0016787								
Unigene4306_All	GO:0008233	GO:0043229	GO:0000070	GO:0000212	GO:0000090	GO:0005737	GO:0045143		
Unigene43414_All	GO:0080090	GO:0031323	GO:0007165	GO:0060255					
Unigene43416_All	GO:0004714	GO:0007219	GO:0007275	GO:0005509	GO:0016787	GO:0016021			
Unigene43473_All	GO:0005488								
Unigene43485_All	GO:0016787								
Unigene4351_All	GO:0005488								
Unigene43529_All	GO:0005488	GO:0050896							
Unigene4356_All	GO:0004714	GO:0016310	GO:0016787	GO:0016021	GO:0007169	GO:0000166			
Unigene43621_All	GO:0016021	GO:0060356	GO:0015171	GO:0003333					
Unigene43624_All	GO:0016301								
Unigene43641_All	GO:0048704	GO:0004000	GO:0009952	GO:0006355	GO:0090190	GO:0030099	GO:0003700	GO:0000976	GO:0005634
Unigene43701_All	GO:0003985	GO:0008152							
Unigene43802_All	GO:0016301								
Unigene43869_All	GO:0005813								
Unigene43900_All	GO:0016021								
Unigene43941_All	GO:0007264	GO:0022008	GO:0006184	GO:0003924	GO:0016020	GO:0005525			
Unigene43968_All	GO:0019799								
Unigene44034_All	GO:0005737	GO:0006351							
Unigene44413_All	GO:0009790	GO:0005488	GO:0016301	GO:0048589	GO:0009987				
Unigene44529_All	GO:0005737								
Unigene4469_All	GO:0006810	GO:0005215							
Unigene44797_All	GO:0005634	GO:0006355							
Unigene44814_All	GO:0042908	GO:0008559	GO:0006855	GO:0015722	GO:0015432	GO:0000166	GO:0008152	GO:0016323	GO:0005887
Unigene44824_All	GO:0009987	GO:0044428							
Unigene44949_All	GO:0055085	GO:0055114	GO:0016021	GO:0042626	GO:0006200	GO:0005524	GO:0032440		
Unigene45412_All	GO:0016079	GO:0046872	GO:0008021	GO:0050714	GO:0008152	GO:0003824	GO:0005794		
Unigene45645_All	GO:0006351	GO:0003676	GO:0005622						
Unigene46072_All	GO:0035556	GO:0004871	GO:0005543	GO:0005622	GO:0004435	GO:0005509	GO:0009395		
Unigene46933_All	GO:0016310	GO:0004674	GO:0000166						
Unigene4698_All	GO:0009987						
Unigene48134_All	GO:0004683	GO:0005509	GO:0006468	GO:0005524			
Unigene4901_All	GO:0005829	GO:0008156	GO:0000216	GO:0005654	GO:0045786	GO:0045892	GO:0042826
Unigene513_All	GO:0005488						
Unigene5468_All	GO:0005737	GO:0042803					
Unigene5518_All	GO:0005488						
Unigene6090_All	GO:0016021	GO:0005298	GO:0015220	GO:0003333	GO:0008292		
Unigene6108_All	GO:0005488						
Unigene6139_All	GO:0005737						
Unigene6271_All	GO:0016788	GO:0046872	GO:0008152				
Unigene6272_All	GO:0030097	GO:0032776	GO:0005488	GO:0001568			
Unigene628_All	GO:0006643	GO:0005506	GO:0046485	GO:0050479	GO:0005783		
Unigene6422_All	GO:0046872	GO:0005737	GO:0043229				
Unigene6512_All	GO:0003676						
Unigene6532_All	GO:0006783	GO:0004729	GO:0031304				
Unigene6651_All	GO:0005488						
Unigene6868_All	GO:0004872	GO:0004713	GO:0009987	GO:0016020																							
Unigene7092_All	GO:0008544	GO:0009987	GO:0044424																								
Unigene714_All	GO:0016020																										
Unigene7352_All	GO:0009605	GO:0007409	GO:0006355	GO:0040011	GO:0009887	GO:0005488																					
Unigene7463_All	GO:0016874	GO:0046872	GO:0016812	GO:0070409	GO:0006543	GO:0016597	GO:0005524	GO:0006207	GO:0004070																		
Unigene7493_All	GO:0050660	GO:0007265	GO:0000139	GO:0031639	GO:0016044	GO:0005624	GO:0050614	GO:0016021	GO:0005789	GO:0043526	GO:0005829	GO:0008285	GO:0006916	GO:0007050	GO:0006695	GO:0043154	GO:0008104	GO:0008762	GO:0005856	GO:0043588	GO:0030539	GO:0055114	GO:0042605	GO:0042987	GO:0019899	GO:0005634	GO:0006979
Unigene7524_All	GO:0044424																										
Unigene7545_All	GO:0005488																										
Unigene7740_All	GO:0016740																										
Unigene7868_All	GO:0040010	GO:0015248	GO:0032940	GO:0042395	GO:0030139	GO:0030334	GO:0015918	GO:0010171	GO:0002119	GO:0005515	GO:0040017	GO:0016324	GO:0002009	GO:0040018	GO:0005798												
Unigene8024_All	GO:0004672	GO:0022008																									
Unigene8085_All	GO:0004312	GO:0008152	GO:0036094	GO:0005737																							
Unigene8112_All	GO:0043229																										
Unigene830_All	GO:0005700	GO:0035220	GO:0005515	GO:0051567	GO:0046974	GO:0048132	GO:0002165	GO:0045892	GO:0010369	GO:0005737	GO:0045814	GO:0010385	GO:0044026	GO:0005634													
Unigene8424_All	GO:0007411	GO:0006470	GO:0007414	GO:0004725	GO:0044464																						
Unigene8637_All	GO:0004518																										
Unigene8732_All	GO:0005829	GO:0006631	GO:0043231	GO:0006699	GO:0016790	GO:0006544	GO:0019530	GO:0006637	GO:0002152	GO:0047963	GO:0016410										
Unigene8872_All	GO:0015075	GO:0006810	GO:0015291	GO:0016020																	
Unigene8907_All	GO:0005975	GO:0016787																			
Unigene8926_All	GO:0007411	GO:0031987	GO:0001964	GO:0046331	GO:0016360	GO:0016323	GO:0007498	GO:0042048	GO:0045314	GO:0004842	GO:0007422	GO:0008104	GO:0005768	GO:0007413	GO:0002121	GO:0030718	GO:0048471	GO:0005488	GO:0007476	GO:0048854	GO:0008593
Unigene9003_All	GO:0009987																				
Unigene906_All	GO:0044249	GO:0044238	GO:0009059																		
Unigene9184_All	GO:0016301																				
Unigene9317_All	GO:0007430	GO:0001077	GO:0008586	GO:0033613	GO:0045944	GO:0035154	GO:0003677	GO:0046983	GO:0007475	GO:0005634	GO:0030431										
Unigene9348_All	GO:0016787																				
Unigene9409_All	GO:0016787	GO:0005488																			
Unigene9549_All	GO:0007052																				
Unigene9589_All	GO:0003824																				
Unigene9635_All	GO:0000084	GO:0000075	GO:0005664	GO:0000216	GO:0003688	GO:0006270	GO:0000166	GO:0000082	GO:0005654	GO:0005737											
Unigene9706_All	GO:0042221																				
Unigene9711_All	GO:0016020																				
Unigene98_All	GO:0008152	GO:0016791																			
CL3945.Contig1_All	GO:0016740		
CL4068.Contig2_All	GO:0044262	GO:0003878	GO:0005737
Unigene83_All	GO:0006260	GO:0016779	
CL2500.Contig1_All	GO:0003677		
