# Supplementary material for: Transcriptome Analysis of the Initial Stage of Acute WSSV Infection Caused by Temperature Change
Source: PLoS One. 2014 Mar 4;9(3):e90732. doi: 10.1371/journal.pone.0090732 (PMC3942461; doi:10.1371/journal.pone.0090732)
Supplement: File S3 — All the DEGs used in this research. (XLS) [file pone.0090732.s003.xls]

## Sheet: Sheet1
Gene ID	Gene length	Group WT_rawfragments(19232336)	Group W_rawfragments(19719423)	Group WT_FPKM	Group W_FPKM	log2(Group W_FPKM/Group WT_FPKM)	up/down	P value	FDR	Nr-ID	Nr-Score	Nr-Evalue	Nr-annotation	Swissprot-ID	Swissprot-Score	Swissprot-Evalue	Swissprot-annotation
Unigene30063_All	1288	3481	0	140.526	0	-17.1005	up	0	0	--	--	--	--	--	--	--	--
Unigene30115_All	202	313	0	80.5677	0	-16.2979	up	1.1524e-96	7.9585e-95	--	--	--	--	--	--	--	--
Unigene30097_All	640	961	0	78.0749	0	-16.2526	up	2.8366e-295	4.8541e-293	--	--	--	--	--	--	--	--
Unigene30131_All	253	366	0	75.2192	0	-16.1988	up	6.5668e-113	5.1599e-111	--	--	--	--	--	--	--	--
Unigene30090_All	940	1272	0	70.3602	0	-16.1025	up	0	0	--	--	--	--	--	--	--	--
Unigene29697_All	433	564	0	67.7266	0	-16.0474	up	1.3531e-173	1.5239e-171	--	--	--	--	--	--	--	--
Unigene30076_All	1262	1462	0	60.236	0	-15.8783	up	0	0	--	--	--	--	--	--	--	--
Unigene30071_All	1579	1765	0	58.1207	0	-15.8268	up	0	0	--	--	--	--	--	--	--	--
Unigene30114_All	749	746	0	51.7875	0	-15.6603	up	2.2348e-229	3.1289e-227	--	--	--	--	--	--	--	--
Unigene30068_All	908	799	0	45.754	0	-15.4816	up	1.2735e-245	1.846e-243	--	--	--	--	sp|P14328|SP96_DICDI	51.6	2e-06	Spore coat protein SP96 OS=Dictyostelium discoideum GN=cotA PE=4 SV=2
CL1149.Contig2_All	222	177	0	41.4561	0	-15.3393	up	5.5579e-55	2.4829e-53	--	--	--	--	--	--	--	--
Unigene30132_All	2016	1403	0	36.1855	0	-15.1431	up	0	0	--	--	--	--	--	--	--	--
Unigene30048_All	1545	1063	0	35.7744	0	-15.1266	up	0	0	--	--	--	--	--	--	--	--
Unigene30147_All	433	285	0	34.2235	0	-15.0627	up	4.4e-88	2.8294e-86	--	--	--	--	--	--	--	--
Unigene30149_All	730	403	0	28.7045	0	-14.809	up	2.9994e-124	2.5174e-122	--	--	--	--	--	--	--	--
Unigene30036_All	980	499	0	26.4754	0	-14.6924	up	1.1311e-153	1.1442e-151	--	--	--	--	--	--	--	--
Unigene30172_All	845	404	0	24.8595	0	-14.6015	up	1.4809e-124	1.2463e-122	--	--	--	--	--	--	--	--
Unigene30072_All	987	468	0	24.6545	0	-14.5896	up	3.588e-144	3.4269e-142	--	--	--	--	--	--	--	--
Unigene30249_All	446	203	0	23.6662	0	-14.5305	up	5.9709e-63	2.9193e-61	--	--	--	--	--	--	--	--
Unigene29753_All	218	95	0	22.6587	0	-14.4678	up	7.5423e-30	2.0761e-28	--	--	--	--	--	--	--	--
Unigene30219_All	488	190	0	20.2443	0	-14.3052	up	5.7607e-59	2.6845e-57	--	--	--	--	--	--	--	--
Unigene30203_All	615	239	0	20.2065	0	-14.3025	up	5.5236e-74	3.099e-72	--	--	--	--	--	--	--	--
Unigene30266_All	896	332	0	19.2663	0	-14.2338	up	1.7305e-102	1.2542e-100	gi|123976198|ref|XP_001330808.1|	37	9e-07	viral A-type inclusion protein [Trichomonas vaginalis G3]	--	--	--	--
CL1958.Contig2_All	239	85	0	18.4922	0	-14.1746	up	8.759e-27	2.1758e-25	--	--	--	--	--	--	--	--
Unigene30164_All	4923	1736	0	18.3353	0	-14.1623	up	0	0	--	--	--	--	sp|Q54PM6|Y8605_DICDI	53.9	3e-06	Uncharacterized protein DDB_G0284459 OS=Dictyostelium discoideum GN=DDB_G0284459 PE=4 SV=1
Unigene30260_All	404	142	0	18.2757	0	-14.1576	up	2.9665e-44	1.1191e-42	--	--	--	--	--	--	--	--
Unigene30187_All	1772	605	0	17.7525	0	-14.1157	up	3.6731e-186	4.3432e-184	--	--	--	--	--	--	--	--
Unigene30134_All	1453	496	0	17.7494	0	-14.1155	up	9.3972e-153	9.4131e-151	--	--	--	--	--	--	--	--
Unigene29593_All	1741	592	0	17.6804	0	-14.1099	up	3.5438e-182	4.0655e-180	--	--	--	--	--	--	--	--
Unigene30181_All	2168	730	0	17.5078	0	-14.0957	up	1.7913e-224	2.4687e-222	--	--	--	--	--	--	--	--
Unigene30231_All	586	186	0	16.5038	0	-14.0105	up	9.693e-58	4.4495e-56	--	--	--	--	--	--	--	--
CL1958.Contig1_All	275	87	0	16.4496	0	-14.0058	up	2.1353e-27	5.4313e-26	--	--	--	--	--	--	--	--
Unigene30229_All	819	250	0	15.8717	0	-13.9542	up	2.3484e-77	1.3661e-75	--	--	--	--	--	--	--	--
Unigene30178_All	354	108	0	15.8631	0	-13.9534	up	7.8176e-34	2.3853e-32	--	--	--	--	--	--	--	--
Unigene30250_All	1380	408	0	15.3727	0	-13.9081	up	8.8016e-126	7.4788e-124	--	--	--	--	--	--	--	--
Unigene30222_All	2729	802	0	15.2805	0	-13.8994	up	1.5329e-246	2.2272e-244	--	--	--	--	--	--	--	--
Unigene30180_All	3222	922	0	14.879	0	-13.861	up	2.5475e-283	4.2074e-281	gi|332023448|gb|EGI63691.1|	59.3	1e-06	Nose resistant to fluoxetine protein 6 [Acromyrmex echinatior]	sp|Q555V7|VID27_DICDI	53.1	4e-06	VID27-like protein OS=Dictyostelium discoideum GN=DDB_G0274813 PE=3 SV=1
Unigene30220_All	1143	323	0	14.6935	0	-13.8429	up	9.9229e-100	6.9942e-98	--	--	--	--	--	--	--	--
Unigene30207_All	3385	949	0	14.5772	0	-13.8314	up	1.3513e-291	2.2869e-289	gi|258597791|ref|XP_001348548.2|	66.6	8e-09	CCAAT-binding transcription factor, uptative [Plasmodium falciparum 3D7] >gi|255528849|gb|AAN36987.2| CCAAT-binding transcription factor, uptative [Plasmodium falciparum 3D7]	sp|Q4KME6|PERQ2_DANRE	60.1	3e-08	PERQ amino acid-rich with GYF domain-containing protein 2 OS=Danio rerio GN=gigyf2 PE=2 SV=1
Unigene30282_All	1572	437	0	14.4543	0	-13.8192	up	1.1382e-134	1.0281e-132	--	--	--	--	--	--	--	--
Unigene30298_All	803	221	0	14.3102	0	-13.8048	up	1.8161e-68	9.554e-67	gi|195044328|ref|XP_001991800.1|	57.8	5e-07	GH11868 [Drosophila grimshawi] >gi|193901558|gb|EDW00425.1| GH11868 [Drosophila grimshawi]	--	--	--	--
Unigene30163_All	1617	420	0	13.5054	0	-13.7212	up	1.8476e-129	1.6122e-127	--	--	--	--	--	--	--	--
Unigene30197_All	1132	292	0	13.4123	0	-13.7113	up	3.1476e-90	2.0607e-88	--	--	--	--	--	--	--	--
Unigene30430_All	269	67	0	12.9506	0	-13.6607	up	2.8798e-21	5.8881e-20	--	--	--	--	--	--	--	--
Unigene30289_All	961	239	0	12.9313	0	-13.6586	up	5.5236e-74	3.0962e-72	--	--	--	--	--	--	--	--
Unigene30332_All	1631	401	0	12.7838	0	-13.642	up	1.2303e-123	1.0256e-121	--	--	--	--	--	--	--	--
Unigene30285_All	1170	277	0	12.3101	0	-13.5876	up	1.2457e-85	7.775e-84	--	--	--	--	--	--	--	--
Unigene30542_All	268	61	0	11.8349	0	-13.5308	up	1.9876e-19	3.7606e-18	--	--	--	--	--	--	--	--
Unigene30259_All	768	173	0	11.7126	0	-13.5158	up	9.3518e-54	4.1062e-52	--	--	--	--	--	--	--	--
Unigene30267_All	1008	224	0	11.5546	0	-13.4962	up	2.186e-69	1.1659e-67	--	--	--	--	--	--	--	--
Unigene30346_All	1273	277	0	11.3141	0	-13.4658	up	1.2457e-85	7.7672e-84	--	--	--	--	--	--	--	--
Unigene30344_All	388	84	0	11.2568	0	-13.4585	up	1.774e-26	4.3644e-25	--	--	--	--	--	--	--	--
Unigene30314_All	924	199	0	11.1982	0	-13.451	up	1.0047e-61	4.8315e-60	--	--	--	--	--	--	--	--
CL5383.Contig2_All	720	150	0	10.8325	0	-13.4031	up	1.0478e-46	4.0854e-45	--	--	--	--	--	--	--	--
Unigene30343_All	1109	229	0	10.7367	0	-13.3903	up	6.4146e-71	3.4878e-69	--	--	--	--	--	--	--	--
Unigene30306_All	2674	541	0	10.5197	0	-13.3608	up	1.5161e-166	1.6589e-164	--	--	--	--	--	--	--	--
Unigene30188_All	781	158	0	10.519	0	-13.3607	up	3.701e-49	1.5129e-47	--	--	--	--	--	--	--	--
Unigene29653_All	268	54	0	10.4768	0	-13.3549	up	2.7785e-17	4.7985e-16	--	--	--	--	--	--	--	--
CL5745.Contig22_All	434	87	0	10.4231	0	-13.3475	up	2.1353e-27	5.429e-26	--	--	--	--	--	--	--	--
Unigene30414_All	583	116	0	10.3456	0	-13.3367	up	2.7613e-36	8.8968e-35	--	--	--	--	--	--	--	--
CL3946.Contig3_All	271	53	0	10.1689	0	-13.3119	up	5.6273e-17	9.5421e-16	--	--	--	--	--	--	--	--
Unigene30337_All	964	188	0	10.1403	0	-13.3078	up	2.363e-58	1.0921e-56	--	--	--	--	--	--	--	--
Unigene30307_All	811	158	0	10.1299	0	-13.3063	up	3.701e-49	1.5119e-47	--	--	--	--	--	--	--	--
Unigene30309_All	1962	382	0	10.1235	0	-13.3054	up	8.1928e-118	6.6496e-116	--	--	--	--	--	--	--	--
CL459.Contig1_All	283	55	0	10.1052	0	-13.3028	up	1.3719e-17	2.4016e-16	--	--	--	--	--	--	--	--
Unigene30363_All	541	105	0	10.0916	0	-13.3009	up	6.4947e-33	1.9432e-31	--	--	--	--	--	--	--	--
Unigene30569_All	265	50	0	9.8105	0	-13.2601	up	4.675e-16	7.5551e-15	--	--	--	--	--	--	--	--
Unigene30394_All	208	39	0	9.7492	0	-13.2511	up	1.0996e-12	1.4558e-11	--	--	--	--	--	--	--	--
Unigene30352_All	774	138	0	9.2706	0	-13.1784	up	4.9914e-43	1.8479e-41	--	--	--	--	--	--	--	--
Unigene30341_All	1158	206	0	9.2497	0	-13.1752	up	7.1872e-64	3.562e-62	--	--	--	--	--	--	--	--
Unigene30549_All	310	54	0	9.0573	0	-13.1449	up	2.7785e-17	4.7959e-16	--	--	--	--	--	--	--	--
Unigene30459_All	1010	174	0	8.9577	0	-13.1289	up	4.6174e-54	2.0376e-52	--	--	--	--	--	--	--	--
CL994.Contig3_All	396	68	0	8.9286	0	-13.1242	up	1.4219e-21	2.9483e-20	--	--	--	--	--	--	--	--
CL3391.Contig2_All	222	38	0	8.9002	0	-13.1196	up	2.227e-12	2.8702e-11	--	--	--	--	--	--	--	--
Unigene29902_All	354	59	0	8.666	0	-13.0812	up	8.1532e-19	1.5043e-17	--	--	--	--	--	--	--	--
Unigene30439_All	288	48	0	8.666	0	-13.0812	up	1.9177e-15	2.9961e-14	--	--	--	--	--	--	--	--
Unigene30330_All	632	105	0	8.6385	0	-13.0766	up	6.4947e-33	1.9441e-31	--	--	--	--	--	--	--	--
CL5622.Contig3_All	223	37	0	8.6271	0	-13.0747	up	4.5104e-12	5.6822e-11	--	--	--	--	--	--	--	--
CL3946.Contig1_All	525	83	0	8.2203	0	-13.005	up	3.5929e-26	8.7624e-25	--	--	--	--	--	--	--	--
Unigene30312_All	260	41	0	8.1993	0	-13.0013	up	2.6806e-13	3.6927e-12	--	--	--	--	--	--	--	--
Unigene30517_All	302	47	0	8.0921	0	-12.9823	up	3.8839e-15	5.9697e-14	--	--	--	--	--	--	--	--
Unigene30486_All	869	132	0	7.8981	0	-12.9473	up	3.445e-41	1.2353e-39	--	--	--	--	--	--	--	--
Unigene30404_All	1223	173	0	7.3551	0	-12.8445	up	9.3518e-54	4.1033e-52	--	--	--	--	--	--	--	--
Unigene30595_All	280	39	0	7.2423	0	-12.8222	up	1.0996e-12	1.4555e-11	--	--	--	--	--	--	--	--
Unigene30527_All	347	48	0	7.1925	0	-12.8123	up	1.9177e-15	2.9953e-14	--	--	--	--	--	--	--	--
Unigene30918_All	261	36	0	7.1718	0	-12.8081	up	9.1351e-12	1.1251e-10	--	--	--	--	--	--	--	--
Unigene30452_All	1213	163	0	6.9871	0	-12.7705	up	1.086e-50	4.5482e-49	--	--	--	--	--	--	--	--
Unigene30564_All	673	89	0	6.8761	0	-12.7474	up	5.2057e-28	1.3543e-26	--	--	--	--	--	--	--	--
Unigene30469_All	678	88	0	6.7487	0	-12.7204	up	1.0543e-27	2.713e-26	gi|260786465|ref|XP_002588278.1|	53.9	6e-06	hypothetical protein BRAFLDRAFT_86726 [Branchiostoma floridae] >gi|229273438|gb|EEN44289.1| hypothetical protein BRAFLDRAFT_86726 [Branchiostoma floridae]	sp|Q6ZQP7|YV021_HUMAN	49.7	5e-06	Uncharacterized protein LOC284861 OS=Homo sapiens PE=2 SV=1
Unigene29749_All	312	40	0	6.6661	0	-12.7026	up	5.4292e-13	7.3491e-12	gi|156352063|ref|XP_001622590.1|	58.2	1e-07	predicted protein [Nematostella vectensis] >gi|156209164|gb|EDO30490.1| predicted protein [Nematostella vectensis]	sp|Q8IC32|Y7014_PLAF7	52	3e-07	Leucine-rich repeat and coiled-coil domain-containing protein PF07_0014 OS=Plasmodium falciparum (isolate 3D7) GN=PF07_0014 PE=4 SV=1
CL4229.Contig1_All	275	35	0	6.6176	0	-12.6921	up	1.8502e-11	2.2235e-10	--	--	--	--	--	--	--	--
CL2848.Contig4_All	231	29	0	6.5276	0	-12.6723	up	1.277e-09	1.3078e-08	--	--	--	--	--	--	--	--
CL5653.Contig2_All	520	65	0	6.4995	0	-12.6661	up	1.1813e-20	2.3643e-19	--	--	--	--	--	--	--	--
Unigene30725_All	245	30	0	6.3668	0	-12.6364	up	6.305e-10	6.6373e-09	--	--	--	--	--	--	--	--
Unigene30704_All	972	119	0	6.3657	0	-12.6361	up	3.3237e-37	1.0996e-35	--	--	--	--	--	--	--	--
Unigene29950_All	387	47	0	6.3147	0	-12.6245	up	3.8839e-15	5.9711e-14	--	--	--	--	--	--	--	--
Unigene30614_All	2101	252	0	6.2365	0	-12.6065	up	5.7251e-78	3.3367e-76	--	--	--	--	--	--	--	--
Unigene30777_All	368	44	0	6.2169	0	-12.602	up	3.2267e-14	4.6903e-13	--	--	--	--	--	--	--	--
Unigene30349_All	2470	295	0	6.21	0	-12.6004	up	3.7888e-91	2.5017e-89	--	--	--	--	--	--	--	--
Unigene30554_All	697	82	0	6.1171	0	-12.5786	up	7.2768e-26	1.7532e-24	--	--	--	--	--	--	--	--
CL2559.Contig2_All	273	32	0	6.0947	0	-12.5733	up	1.5371e-10	1.716e-09	--	--	--	--	--	--	--	--
Unigene30557_All	483	55	0	5.9208	0	-12.5316	up	1.3719e-17	2.4009e-16	--	--	--	--	--	--	--	--
Unigene29662_All	371	42	0	5.8863	0	-12.5231	up	1.3236e-13	1.8582e-12	--	--	--	--	--	--	--	--
Unigene30565_All	1010	114	0	5.8688	0	-12.5188	up	1.1327e-35	3.606e-34	--	--	--	--	--	--	--	--
CL1541.Contig1_All	322	36	0	5.8132	0	-12.5051	up	9.1351e-12	1.1253e-10	--	--	--	--	--	--	--	--
CL5739.Contig2_All	396	44	0	5.7773	0	-12.4962	up	3.2267e-14	4.6914e-13	--	--	--	--	--	--	--	--
Unigene30962_All	201	22	0	5.6911	0	-12.4745	up	1.785e-07	1.4494e-06	--	--	--	--	--	--	--	--
CL1723.Contig1_All	239	26	0	5.6564	0	-12.4657	up	1.0609e-08	9.9307e-08	--	--	--	--	--	--	--	--
Unigene31287_All	313	34	0	5.6481	0	-12.4635	up	3.7472e-11	4.3961e-10	--	--	--	--	--	--	--	--
Unigene30755_All	286	31	0	5.6359	0	-12.4604	up	3.1131e-10	3.3811e-09	gi|296217794|ref|XP_002755171.1|	75.5	7e-13	PREDICTED: gamma-butyrobetaine dioxygenase-like [Callithrix jacchus]	sp|Q5R5D8|BODG_PONAB	73.9	7e-14	Gamma-butyrobetaine dioxygenase OS=Pongo abelii GN=BBOX1 PE=2 SV=1
Unigene31246_All	602	65	0	5.6142	0	-12.4549	up	1.1813e-20	2.3635e-19	--	--	--	--	--	--	--	--
Unigene30947_All	270	29	0	5.5847	0	-12.4473	up	1.277e-09	1.3072e-08	--	--	--	--	--	--	--	--
Unigene30976_All	326	35	0	5.5824	0	-12.4467	up	1.8502e-11	2.2226e-10	--	--	--	--	--	--	--	--
Unigene30015_All	327	35	0	5.5653	0	-12.4422	up	1.8502e-11	2.2231e-10	--	--	--	--	--	--	--	--
Unigene29557_All	206	22	0	5.5529	0	-12.439	up	1.785e-07	1.45e-06	--	--	--	--	--	--	--	--
Unigene30129_All	216	23	0	5.5366	0	-12.4348	up	8.8135e-08	7.4407e-07	--	--	--	--	--	--	--	--
CL1129.Contig1_All	373	39	0	5.4366	0	-12.4085	up	1.0996e-12	1.4561e-11	--	--	--	--	--	--	--	--
Unigene30692_All	383	40	0	5.4304	0	-12.4068	up	5.4292e-13	7.3475e-12	gi|256251642|emb|CAR63724.1|	34.7	2e-06	hypothetical protein [Angiostrongylus cantonensis]	--	--	--	--
Unigene30625_All	1615	164	0	5.2801	0	-12.3663	up	5.3623e-51	2.2549e-49	--	--	--	--	--	--	--	--
Unigene31034_All	404	41	0	5.2768	0	-12.3654	up	2.6806e-13	3.6919e-12	--	--	--	--	--	--	--	--
CL3316.Contig1_All	297	30	0	5.2521	0	-12.3587	up	6.305e-10	6.6384e-09	--	--	--	--	--	--	--	--
CL4004.Contig2_All	467	47	0	5.233	0	-12.3534	up	3.8839e-15	5.9726e-14	gi|195347737|ref|XP_002040408.1|	95.1	8e-19	GM18946 [Drosophila sechellia] >gi|195564652|ref|XP_002105928.1| GD16410 [Drosophila simulans] >gi|194121836|gb|EDW43879.1| GM18946 [Drosophila sechellia] >gi|194203293|gb|EDX16869.1| GD16410 [Drosophila simulans]	sp|Q6PBR7|RT63_DANRE	51.2	9e-07	Ribosomal protein 63, mitochondrial OS=Danio rerio GN=mrp63 PE=2 SV=1
Unigene30511_All	1393	140	0	5.2257	0	-12.3514	up	1.2168e-43	4.5404e-42	--	--	--	--	--	--	--	--
Unigene31639_All	202	20	0	5.1481	0	-12.3298	up	7.3221e-07	5.4855e-06	--	--	--	--	--	--	--	--
Unigene30877_All	445	44	0	5.1412	0	-12.3279	up	3.2267e-14	4.6892e-13	--	--	--	--	--	--	--	--
Unigene30518_All	550	54	0	5.105	0	-12.3177	up	2.7785e-17	4.7972e-16	--	--	--	--	--	--	--	--
Unigene30782_All	266	26	0	5.0823	0	-12.3113	up	1.0609e-08	9.9277e-08	--	--	--	--	--	--	--	--
Unigene30838_All	1879	182	0	5.0363	0	-12.2981	up	1.6309e-56	7.3931e-55	--	--	--	--	--	--	--	--
Unigene30816_All	963	93	0	5.0214	0	-12.2939	up	3.0938e-29	8.341e-28	gi|158261381|dbj|BAF82868.1|	63.2	1e-08	unnamed protein product [Homo sapiens]	sp|Q8N8S7|ENAH_HUMAN	63.2	8e-10	Protein enabled homolog OS=Homo sapiens GN=ENAH PE=1 SV=2
Unigene30884_All	734	70	0	4.9587	0	-12.2757	up	3.4664e-22	7.3738e-21	--	--	--	--	--	--	--	--
Unigene30849_All	327	31	0	4.9293	0	-12.2672	up	3.1131e-10	3.3805e-09	--	--	--	--	--	--	--	--
Unigene30716_All	931	88	0	4.9147	0	-12.2629	up	1.0543e-27	2.7119e-26	--	--	--	--	--	--	--	--
Unigene31455_All	423	39	0	4.7939	0	-12.227	up	1.0996e-12	1.4542e-11	--	--	--	--	sp|A8JUV0|SBNO_DROME	47.8	8e-06	Protein strawberry notch OS=Drosophila melanogaster GN=sno PE=1 SV=1
CL722.Contig2_All	220	20	0	4.7269	0	-12.2067	up	7.3221e-07	5.4888e-06	--	--	--	--	--	--	--	--
Unigene32518_All	212	19	0	4.66	0	-12.1861	up	1.483e-06	1.0645e-05	--	--	--	--	--	--	--	--
CL5562.Contig1_All	268	24	0	4.6563	0	-12.185	up	4.3517e-08	3.7999e-07	--	--	--	--	--	--	--	--
Unigene31490_All	235	21	0	4.6464	0	-12.1819	up	3.6153e-07	2.8245e-06	--	--	--	--	--	--	--	--
Unigene31098_All	280	25	0	4.6425	0	-12.1807	up	2.1486e-08	1.9468e-07	--	--	--	--	--	--	--	--
Unigene30617_All	381	34	0	4.64	0	-12.1799	up	3.7472e-11	4.397e-10	--	--	--	--	--	--	--	--
Unigene31347_All	304	27	0	4.618	0	-12.1731	up	5.238e-09	5.0776e-08	--	--	--	--	--	--	--	--
CL2495.Contig2_All	215	19	0	4.595	0	-12.1658	up	1.483e-06	1.0653e-05	--	--	--	--	--	--	--	--
Unigene30924_All	1043	92	0	4.5864	0	-12.1631	up	6.266e-29	1.6761e-27	--	--	--	--	--	--	--	--
Unigene31000_All	488	43	0	4.5816	0	-12.1616	up	6.535e-14	9.3385e-13	--	--	--	--	--	--	--	--
Unigene31660_All	216	19	0	4.5737	0	-12.1591	up	1.483e-06	1.0649e-05	--	--	--	--	--	--	--	--
Unigene30968_All	892	78	0	4.5467	0	-12.1506	up	1.2244e-24	2.8335e-23	--	--	--	--	--	--	--	--
Unigene30125_All	229	20	0	4.5411	0	-12.1488	up	7.3221e-07	5.4881e-06	--	--	--	--	--	--	--	--
Unigene31304_All	424	37	0	4.5374	0	-12.1477	up	4.5104e-12	5.6811e-11	--	--	--	--	--	--	--	--
Unigene30971_All	826	72	0	4.5323	0	-12.146	up	8.4507e-23	1.8337e-21	--	--	--	--	--	--	--	--
CL200.Contig1_All	333	29	0	4.5282	0	-12.1447	up	1.277e-09	1.308e-08	--	--	--	--	--	--	--	--
CL1383.Contig1_All	288	25	0	4.5135	0	-12.14	up	2.1486e-08	1.9474e-07	--	--	--	--	--	--	--	--
Unigene30790_All	370	32	0	4.4969	0	-12.1347	up	1.5371e-10	1.7157e-09	--	--	--	--	--	--	--	--
Unigene31179_All	452	39	0	4.4864	0	-12.1313	up	1.0996e-12	1.4549e-11	--	--	--	--	--	--	--	--
Unigene30826_All	581	50	0	4.4747	0	-12.1276	up	4.675e-16	7.5531e-15	--	--	--	--	--	--	--	--
CL147.Contig1_All	338	29	0	4.4612	0	-12.1232	up	1.277e-09	1.3083e-08	--	--	--	--	--	--	--	--
Unigene31415_All	304	26	0	4.447	0	-12.1186	up	1.0609e-08	9.9262e-08	--	--	--	--	--	--	--	--
Unigene30892_All	388	33	0	4.4223	0	-12.1106	up	7.5892e-11	8.695e-10	--	--	--	--	--	--	--	--
Unigene5304_All	341	29	0	4.4219	0	-12.1105	up	1.277e-09	1.3067e-08	--	--	--	--	--	--	--	--
Unigene29770_All	212	18	0	4.4147	0	-12.1081	up	3.0035e-06	2.0604e-05	--	--	--	--	--	--	--	--
Unigene31420_All	273	23	0	4.3806	0	-12.0969	up	8.8135e-08	7.4397e-07	--	--	--	--	--	--	--	--
Unigene30964_All	556	46	0	4.3018	0	-12.0707	up	7.8662e-15	1.188e-13	--	--	--	--	--	--	--	--
CL2755.Contig1_All	726	60	0	4.2972	0	-12.0692	up	4.0256e-19	7.5378e-18	--	--	--	--	--	--	--	--
Unigene31020_All	206	17	0	4.2909	0	-12.0671	up	6.083e-06	3.9663e-05	--	--	--	--	--	--	--	--
Unigene29750_All	317	26	0	4.2646	0	-12.0582	up	1.0609e-08	9.9292e-08	--	--	--	--	--	--	--	--
Unigene32000_All	222	18	0	4.2159	0	-12.0416	up	3.0035e-06	2.06e-05	--	--	--	--	--	--	--	--
Unigene30930_All	1002	81	0	4.2033	0	-12.0373	up	1.4738e-25	3.5191e-24	gi|118490730|ref|XP_001238674.1|	57.4	1e-06	aaa family atpase [Eimeria tenella strain Houghton] >gi|109238457|emb|CAK51421.1| aaa family atpase [Eimeria tenella]	sp|Q9Y0C9|RIP3_DICDI	56.2	1e-07	Ras-interacting protein RIP3 OS=Dictyostelium discoideum GN=ripA PE=1 SV=1
Unigene31950_All	211	17	0	4.1892	0	-12.0325	up	6.083e-06	3.9651e-05	--	--	--	--	--	--	--	--
Unigene31129_All	661	53	0	4.1691	0	-12.0255	up	5.6273e-17	9.5394e-16	--	--	--	--	--	--	--	--
Unigene31269_All	627	50	0	4.1464	0	-12.0176	up	4.675e-16	7.5511e-15	--	--	--	--	--	--	--	--
Unigene31144_All	317	25	0	4.1006	0	-12.0016	up	2.1486e-08	1.9465e-07	--	--	--	--	--	--	--	--
Unigene32957_All	230	18	0	4.0692	0	-11.9905	up	3.0035e-06	2.0591e-05	--	--	--	--	--	--	--	--
Unigene31351_All	385	30	0	4.0516	0	-11.9843	up	6.305e-10	6.6361e-09	--	--	--	--	--	--	--	--
CL2.Contig1_All	363	28	0	4.0107	0	-11.9696	up	2.5863e-09	2.5806e-08	--	--	--	--	--	--	--	--
Unigene31273_All	506	39	0	4.0076	0	-11.9685	up	1.0996e-12	1.4546e-11	gi|344240114|gb|EGV96217.1|	52.8	6e-06	Collagen alpha-3(V) chain [Cricetulus griseus]	sp|Q6P4Z2|CO2A1_XENTR	103	2e-22	Collagen alpha-1(II) chain OS=Xenoups tropicalis GN=col2a1 PE=2 SV=1
CL1241.Contig2_All	260	20	0	3.9997	0	-11.9657	up	7.3221e-07	5.4915e-06	--	--	--	--	--	--	--	--
Unigene31813_All	248	19	0	3.9835	0	-11.9598	up	1.483e-06	1.0648e-05	--	--	--	--	--	--	--	--
Unigene31626_All	303	23	0	3.9469	0	-11.9465	up	8.8135e-08	7.4376e-07	--	--	--	--	--	--	--	--
Unigene30368_All	211	16	0	3.9428	0	-11.945	up	1.232e-05	7.6202e-05	--	--	--	--	--	--	--	--
Unigene31379_All	265	20	0	3.9242	0	-11.9382	up	7.3221e-07	5.4868e-06	--	--	--	--	--	--	--	--
Unigene30497_All	904	68	0	3.9112	0	-11.9334	up	1.4219e-21	2.9474e-20	gi|66814150|ref|XP_641254.1|	56.2	2e-06	hypothetical protein DDB_G0280119 [Dictyostelium discoideum AX4] >gi|60469292|gb|EAL67286.1| hypothetical protein DDB_G0280119 [Dictyostelium discoideum AX4]	sp|Q55C84|Y0170_DICDI	52	2e-06	Bromodomain-containing protein DDB_G0270170 OS=Dictyostelium discoideum GN=DDB_G0270170 PE=4 SV=1
Unigene31356_All	213	16	0	3.9058	0	-11.9314	up	1.232e-05	7.6179e-05	--	--	--	--	--	--	--	--
Unigene32259_All	214	16	0	3.8875	0	-11.9246	up	1.232e-05	7.6163e-05	--	--	--	--	--	--	--	--
Unigene31521_All	268	20	0	3.8803	0	-11.922	up	7.3221e-07	5.4861e-06	--	--	--	--	--	--	--	--
Unigene31230_All	296	22	0	3.8646	0	-11.9161	up	1.785e-07	1.4492e-06	--	--	--	--	--	--	--	--
Unigene31014_All	956	71	0	3.8616	0	-11.915	up	1.7115e-22	3.6815e-21	--	--	--	--	--	--	--	--
Unigene31121_All	202	15	0	3.8611	0	-11.9148	up	2.4952e-05	0.0001463	--	--	--	--	--	--	--	--
Unigene30354_All	203	15	0	3.8421	0	-11.9077	up	2.4952e-05	0.00014633	--	--	--	--	--	--	--	--
Unigene31032_All	271	20	0	3.8373	0	-11.9059	up	7.3221e-07	5.4875e-06	--	--	--	--	--	--	--	--
Unigene31082_All	763	56	0	3.8162	0	-11.8979	up	6.7735e-18	1.1987e-16	--	--	--	--	--	--	--	--
Unigene30839_All	641	47	0	3.8125	0	-11.8965	up	3.8839e-15	5.9682e-14	--	--	--	--	--	--	--	--
Unigene31836_All	410	30	0	3.8046	0	-11.8935	up	6.305e-10	6.635e-09	--	--	--	--	--	--	--	--
Unigene34256_All	205	15	0	3.8046	0	-11.8935	up	2.4952e-05	0.00014616	--	--	--	--	--	--	--	--
Unigene30870_All	834	61	0	3.803	0	-11.8929	up	1.9876e-19	3.7595e-18	--	--	--	--	--	--	--	--
Unigene31684_All	275	20	0	3.7815	0	-11.8847	up	7.3221e-07	5.4848e-06	--	--	--	--	--	--	--	--
Unigene31201_All	289	21	0	3.7782	0	-11.8835	up	3.6153e-07	2.8249e-06	--	--	--	--	--	--	--	--
Unigene32045_All	207	15	0	3.7678	0	-11.8795	up	2.4952e-05	0.00014627	--	--	--	--	--	--	--	--
Unigene31265_All	442	32	0	3.7644	0	-11.8782	up	1.5371e-10	1.7154e-09	--	--	--	--	--	--	--	--
CL331.Contig1_All	263	19	0	3.7563	0	-11.8751	up	1.483e-06	1.0651e-05	--	--	--	--	--	--	--	--
CL1981.Contig1_All	209	15	0	3.7318	0	-11.8657	up	2.4952e-05	0.00014635	--	--	--	--	--	--	--	--
CL2986.Contig3_All	251	18	0	3.7288	0	-11.8645	up	3.0035e-06	2.0609e-05	--	--	--	--	--	--	--	--
Unigene31053_All	824	59	0	3.723	0	-11.8622	up	8.1532e-19	1.5038e-17	gi|118358746|ref|XP_001012614.1|	57	1e-06	Nucleolar protein,Nop52 containing protein [Tetrahymena thermophila] >gi|89294381|gb|EAR92369.1| Nucleolar protein,Nop52 containing protein [Tetrahymena thermophila SB210]	--	--	--	--
Unigene30693_All	238	17	0	3.714	0	-11.8588	up	6.083e-06	3.9672e-05	--	--	--	--	--	--	--	--
CL3482.Contig1_All	478	34	0	3.6984	0	-11.8527	up	3.7472e-11	4.3978e-10	--	--	--	--	--	--	--	--
Unigene31479_All	704	50	0	3.6929	0	-11.8505	up	4.675e-16	7.5491e-15	--	--	--	--	--	--	--	--
Unigene29819_All	254	18	0	3.6847	0	-11.8473	up	3.0035e-06	2.0602e-05	--	--	--	--	--	--	--	--
Unigene31830_All	328	23	0	3.646	0	-11.8321	up	8.8135e-08	7.4356e-07	gi|196005515|ref|XP_002112624.1|	62.8	4e-09	predicted protein [Trichoplax adhaerens] >gi|190584665|gb|EDV24734.1| predicted protein [Trichoplax adhaerens]	sp|Q23544|FICD_CAEEL	48.9	3e-06	Adenosine monophosphate-protein transferase FICD homolog OS=Caenorhabditis elegans GN=ZK593.8 PE=2 SV=2
Unigene31460_All	215	15	0	3.6276	0	-11.8248	up	2.4952e-05	0.00014628	--	--	--	--	--	--	--	--
Unigene32815_All	418	29	0	3.6074	0	-11.8167	up	1.277e-09	1.307e-08	--	--	--	--	--	--	--	--
Unigene33095_All	203	14	0	3.5859	0	-11.8081	up	5.0536e-05	0.00027837	--	--	--	--	--	--	--	--
Unigene31025_All	234	16	0	3.5553	0	-11.7958	up	1.232e-05	7.6186e-05	--	--	--	--	--	--	--	--
Unigene31331_All	882	60	0	3.5371	0	-11.7884	up	4.0256e-19	7.5355e-18	--	--	--	--	--	--	--	--
Unigene30239_All	250	17	0	3.5357	0	-11.7878	up	6.083e-06	3.9676e-05	--	--	--	--	--	--	--	--
Unigene31080_All	576	39	0	3.5205	0	-11.7816	up	1.0996e-12	1.4552e-11	--	--	--	--	--	--	--	--
Unigene33571_All	237	16	0	3.5103	0	-11.7774	up	1.232e-05	7.6102e-05	gi|380019683|ref|XP_003693732.1|	52.8	4e-06	PREDICTED: laminin subunit alpha-like [Apis florea]	sp|Q00174|LAMA_DROME	115	2e-26	Laminin subunit alpha OS=Drosophila melanogaster GN=LanA PE=1 SV=2
Unigene32180_All	267	18	0	3.5053	0	-11.7753	up	3.0035e-06	2.0597e-05	--	--	--	--	--	--	--	--
Unigene32029_All	256	17	0	3.4528	0	-11.7536	up	6.083e-06	3.9646e-05	--	--	--	--	--	--	--	--
Unigene30179_All	230	15	0	3.391	0	-11.7275	up	2.4952e-05	0.00014634	--	--	--	--	--	--	--	--
Unigene31680_All	263	17	0	3.3609	0	-11.7146	up	6.083e-06	3.9659e-05	--	--	--	--	--	--	--	--
Unigene32315_All	248	16	0	3.3546	0	-11.7119	up	1.232e-05	7.6156e-05	--	--	--	--	--	--	--	--
Unigene31957_All	327	21	0	3.3392	0	-11.7053	up	3.6153e-07	2.8242e-06	--	--	--	--	--	--	--	--
Unigene34767_All	235	15	0	3.3189	0	-11.6965	up	2.4952e-05	0.00014613	--	--	--	--	--	--	--	--
Unigene31669_All	362	23	0	3.3036	0	-11.6898	up	8.8135e-08	7.4366e-07	--	--	--	--	--	--	--	--
CL1375.Contig2_All	205	13	0	3.2973	0	-11.6871	up	0.00010235	0.00052826	--	--	--	--	--	--	--	--
Unigene33332_All	237	15	0	3.2909	0	-11.6843	up	2.4952e-05	0.0001462	--	--	--	--	--	--	--	--
CL850.Contig2_All	206	13	0	3.2813	0	-11.6801	up	0.00010235	0.00052804	--	--	--	--	--	--	--	--
Unigene32218_All	302	19	0	3.2713	0	-11.6756	up	1.483e-06	1.0646e-05	--	--	--	--	--	--	--	--
CL155.Contig1_All	208	13	0	3.2497	0	-11.6661	up	0.00010235	0.00052822	--	--	--	--	--	--	--	--
Unigene32660_All	353	22	0	3.2405	0	-11.662	up	1.785e-07	1.4486e-06	--	--	--	--	--	--	--	--
Unigene32375_All	275	17	0	3.2143	0	-11.6503	up	6.083e-06	3.9638e-05	--	--	--	--	--	--	--	--
Unigene30771_All	621	38	0	3.1817	0	-11.6356	up	2.227e-12	2.869e-11	--	--	--	--	--	--	--	--
Unigene31104_All	229	14	0	3.1788	0	-11.6343	up	5.0536e-05	0.00027849	--	--	--	--	--	--	--	--
Unigene32413_All	344	21	0	3.1742	0	-11.6322	up	3.6153e-07	2.8238e-06	--	--	--	--	--	--	--	--
CL3830.Contig2_All	213	13	0	3.1735	0	-11.6319	up	0.00010235	0.00052813	--	--	--	--	--	--	--	--
Unigene31937_All	284	17	0	3.1124	0	-11.6038	up	6.083e-06	3.9655e-05	--	--	--	--	--	--	--	--
Unigene32949_All	201	12	0	3.1042	0	-11.6	up	0.0002073	0.00099847	gi|242014557|ref|XP_002427953.1|	52.4	6e-06	conserved hypothetical protein [Pediculus humanus corporis] >gi|212512452|gb|EEB15215.1| conserved hypothetical protein [Pediculus humanus corporis]	--	--	--	--
Unigene32472_All	218	13	0	3.1007	0	-11.5984	up	0.00010235	0.00052791	--	--	--	--	--	--	--	--
Unigene34497_All	218	13	0	3.1007	0	-11.5984	up	0.00010235	0.00052756	--	--	--	--	--	--	--	--
Unigene35635_All	218	13	0	3.1007	0	-11.5984	up	0.00010235	0.00052751	gi|321468191|gb|EFX79177.1|	123.2	2e-27	hypothetical protein DAPupDRAFT_197668 [Daphnia uplex]	sp|P17210|KINH_DROME	120	9e-28	Kinesin heavy chain OS=Drosophila melanogaster GN=Khc PE=1 SV=2
Unigene32068_All	471	28	0	3.091	0	-11.5939	up	2.5863e-09	2.5789e-08	--	--	--	--	--	--	--	--
Unigene32889_All	744	44	0	3.075	0	-11.5864	up	3.2267e-14	4.6881e-13	--	--	--	--	--	--	--	--
Unigene33940_All	203	12	0	3.0736	0	-11.5857	up	0.0002073	0.00099792	--	--	--	--	--	--	--	--
Unigene33542_All	373	22	0	3.0668	0	-11.5825	up	1.785e-07	1.4484e-06	--	--	--	--	--	--	--	--
CL255.Contig2_All	204	12	0	3.0586	0	-11.5787	up	0.0002073	0.00099933	--	--	--	--	--	--	--	--
Unigene32017_All	547	32	0	3.0418	0	-11.5707	up	1.5371e-10	1.7151e-09	--	--	--	--	--	--	--	--
Unigene30570_All	240	14	0	3.0331	0	-11.5666	up	5.0536e-05	0.00027852	--	--	--	--	--	--	--	--
Unigene32708_All	223	13	0	3.0311	0	-11.5656	up	0.00010235	0.00052786	--	--	--	--	--	--	--	--
Unigene29513_All	241	14	0	3.0205	0	-11.5606	up	5.0536e-05	0.00027854	gi|327286446|ref|XP_003227941.1|	70.9	1e-11	PREDICTED: hypothetical protein LOC100566709 [Anolis carolinensis]	--	--	--	--
Unigene32006_All	242	14	0	3.008	0	-11.5546	up	5.0536e-05	0.00027844	--	--	--	--	--	--	--	--
CL3984.Contig1_All	346	20	0	3.0055	0	-11.5534	up	7.3221e-07	5.4895e-06	--	--	--	--	--	--	--	--
Unigene30975_All	208	12	0	2.9998	0	-11.5507	up	0.0002073	0.0009987	--	--	--	--	--	--	--	--
Unigene33557_All	208	12	0	2.9998	0	-11.5507	up	0.0002073	0.00099808	--	--	--	--	--	--	--	--
Unigene31964_All	280	16	0	2.9712	0	-11.5368	up	1.232e-05	7.6171e-05	--	--	--	--	--	--	--	--
Unigene32659_All	210	12	0	2.9712	0	-11.5368	up	0.0002073	0.00099862	--	--	--	--	--	--	--	--
Unigene32943_All	210	12	0	2.9712	0	-11.5368	up	0.0002073	0.00099854	--	--	--	--	--	--	--	--
Unigene32867_All	351	20	0	2.9627	0	-11.5327	up	7.3221e-07	5.4841e-06	--	--	--	--	--	--	--	--
Unigene33334_All	211	12	0	2.9571	0	-11.53	up	0.0002073	0.00099823	--	--	--	--	--	--	--	--
Unigene31282_All	494	28	0	2.9471	0	-11.5251	up	2.5863e-09	2.5802e-08	--	--	--	--	--	--	--	--
Unigene31197_All	230	13	0	2.9389	0	-11.5211	up	0.00010235	0.00052795	--	--	--	--	--	--	--	--
CL5120.Contig1_All	321	18	0	2.9157	0	-11.5096	up	3.0035e-06	2.0607e-05	--	--	--	--	--	--	--	--
Unigene32654_All	251	14	0	2.9002	0	-11.5019	up	5.0536e-05	0.00027842	--	--	--	--	--	--	--	--
Unigene33016_All	305	17	0	2.8981	0	-11.5009	up	6.083e-06	3.9634e-05	gi|347967233|ref|XP_320901.4|	53.5	2e-06	AGAP002134-PA [Anopheles gambiae str. PEST] >gi|333469700|gb|EAA01736.4| AGAP002134-PA [Anopheles gambiae str. PEST]	sp|A0ZSF3|MAM_PINMA	47	1e-05	Nacrein-like protein M OS=Pinctada maxima PE=1 SV=1
Unigene33862_All	305	17	0	2.8981	0	-11.5009	up	6.083e-06	3.963e-05	--	--	--	--	--	--	--	--
Unigene34076_All	359	20	0	2.8967	0	-11.5002	up	7.3221e-07	5.4828e-06	--	--	--	--	--	--	--	--
Unigene31549_All	414	23	0	2.8887	0	-11.4962	up	8.8135e-08	7.4387e-07	--	--	--	--	--	--	--	--
Unigene30997_All	289	16	0	2.8787	0	-11.4912	up	1.232e-05	7.6194e-05	--	--	--	--	--	--	--	--
Unigene32784_All	253	14	0	2.8772	0	-11.4904	up	5.0536e-05	0.00027839	--	--	--	--	--	--	--	--
Unigene32094_All	308	17	0	2.8699	0	-11.4868	up	6.083e-06	3.9642e-05	--	--	--	--	--	--	--	--
Unigene32820_All	237	13	0	2.8521	0	-11.4778	up	0.00010235	0.00052782	--	--	--	--	--	--	--	--
Unigene33316_All	219	12	0	2.8491	0	-11.4763	up	0.0002073	0.00099831	--	--	--	--	--	--	--	--
Unigene33374_All	219	12	0	2.8491	0	-11.4763	up	0.0002073	0.00099815	--	--	--	--	--	--	--	--
Unigene32727_All	294	16	0	2.8297	0	-11.4664	up	1.232e-05	7.6125e-05	--	--	--	--	--	--	--	--
Unigene32525_All	277	15	0	2.8157	0	-11.4593	up	2.4952e-05	0.00014624	--	--	--	--	--	--	--	--
Unigene32181_All	333	18	0	2.8106	0	-11.4567	up	3.0035e-06	2.0595e-05	--	--	--	--	--	--	--	--
Unigene32543_All	723	39	0	2.8048	0	-11.4537	up	1.0996e-12	1.4539e-11	--	--	--	--	--	--	--	--
Unigene31989_All	408	22	0	2.8037	0	-11.4531	up	1.785e-07	1.4488e-06	--	--	--	--	--	--	--	--
Unigene29889_All	223	12	0	2.798	0	-11.4502	up	0.0002073	0.00099878	--	--	--	--	--	--	--	--
CL5236.Contig1_All	409	22	0	2.7968	0	-11.4496	up	1.785e-07	1.4501e-06	--	--	--	--	--	--	--	--
Unigene31933_All	521	28	0	2.7944	0	-11.4483	up	2.5863e-09	2.5793e-08	--	--	--	--	--	--	--	--
Unigene31731_All	1175	63	0	2.7879	0	-11.445	up	4.8456e-20	9.4495e-19	--	--	--	--	--	--	--	--
Unigene32406_All	299	16	0	2.7824	0	-11.4421	up	1.232e-05	7.6148e-05	--	--	--	--	--	--	--	--
Unigene33378_All	299	16	0	2.7824	0	-11.4421	up	1.232e-05	7.611e-05	--	--	--	--	--	--	--	--
Unigene33137_All	262	14	0	2.7784	0	-11.44	up	5.0536e-05	0.00027834	--	--	--	--	--	--	--	--
Unigene30234_All	300	16	0	2.7731	0	-11.4373	up	1.232e-05	7.6209e-05	--	--	--	--	--	--	--	--
Unigene34077_All	227	12	0	2.7487	0	-11.4245	up	0.0002073	0.00099769	--	--	--	--	--	--	--	--
Unigene32484_All	284	15	0	2.7463	0	-11.4233	up	2.4952e-05	0.00014626	--	--	--	--	--	--	--	--
Unigene34101_All	284	15	0	2.7463	0	-11.4233	up	2.4952e-05	0.00014619	--	--	--	--	--	--	--	--
Unigene34142_All	305	16	0	2.7276	0	-11.4134	up	1.232e-05	7.6095e-05	--	--	--	--	--	--	--	--
Unigene33925_All	230	12	0	2.7128	0	-11.4056	up	0.0002073	0.000998	--	--	--	--	--	--	--	--
Unigene34004_All	232	12	0	2.6894	0	-11.3931	up	0.0002073	0.00099776	--	--	--	--	--	--	--	--
Unigene33605_All	271	14	0	2.6861	0	-11.3913	up	5.0536e-05	0.00027829	gi|270016311|gb|EFA12757.1|	84.3	1e-15	hypothetical protein TcasGA2_TC010284 [Tribolium castaneum]	--	--	--	--
Unigene33638_All	271	14	0	2.6861	0	-11.3913	up	5.0536e-05	0.00027827	--	--	--	--	--	--	--	--
Unigene32421_All	352	18	0	2.6589	0	-11.3766	up	3.0035e-06	2.0593e-05	--	--	--	--	--	--	--	--
Unigene31775_All	431	22	0	2.6541	0	-11.374	up	1.785e-07	1.449e-06	--	--	--	--	--	--	--	--
Unigene31622_All	693	35	0	2.626	0	-11.3587	up	1.8502e-11	2.2222e-10	--	--	--	--	--	--	--	--
Unigene32480_All	323	16	0	2.5756	0	-11.3307	up	1.232e-05	7.614e-05	--	--	--	--	--	--	--	--
CL4224.Contig1_All	243	12	0	2.5677	0	-11.3263	up	0.0002073	0.00099901	--	--	--	--	--	--	--	--
Unigene35036_All	243	12	0	2.5677	0	-11.3263	up	0.0002073	0.00099722	--	--	--	--	--	--	--	--
Unigene31712_All	285	14	0	2.5542	0	-11.3187	up	5.0536e-05	0.00027847	--	--	--	--	--	--	--	--
Unigene32175_All	701	34	0	2.5219	0	-11.3003	up	3.7472e-11	4.3953e-10	--	--	--	--	--	--	--	--
Unigene34152_All	248	12	0	2.5159	0	-11.2969	up	0.0002073	0.00099745	--	--	--	--	--	--	--	--
Unigene30705_All	353	17	0	2.504	0	-11.29	up	6.083e-06	3.9667e-05	--	--	--	--	--	--	--	--
Unigene33297_All	291	14	0	2.5015	0	-11.2886	up	5.0536e-05	0.00027832	--	--	--	--	--	--	--	--
Unigene33220_All	399	19	0	2.476	0	-11.2738	up	1.483e-06	1.0643e-05	gi|357629799|gb|EHJ78351.1|	87.8	1e-16	chondroitin 4-sulfotransferase [Danaus plexipups]	sp|Q9NPF2|CHSTB_HUMAN	79	3e-15	Carbohydrate sulfotransferase 11 OS=Homo sapiens GN=CHST11 PE=1 SV=1
Unigene34401_All	316	15	0	2.4682	0	-11.2692	up	2.4952e-05	0.00014615	--	--	--	--	--	--	--	--
CL5115.Contig1_All	274	13	0	2.467	0	-11.2685	up	0.00010235	0.00052809	--	--	--	--	--	--	--	--
Unigene32681_All	317	15	0	2.4604	0	-11.2647	up	2.4952e-05	0.00014623	--	--	--	--	--	--	--	--
Unigene34146_All	362	17	0	2.4418	0	-11.2537	up	6.083e-06	3.9621e-05	--	--	--	--	--	--	--	--
Unigene29983_All	278	13	0	2.4315	0	-11.2476	up	0.00010235	0.000528	--	--	--	--	--	--	--	--
Unigene32363_All	1006	47	0	2.4292	0	-11.2463	up	3.8839e-15	5.9667e-14	--	--	--	--	--	--	--	--
Unigene33060_All	322	15	0	2.4222	0	-11.2421	up	2.4952e-05	0.00014621	--	--	--	--	--	--	--	--
Unigene34079_All	258	12	0	2.4184	0	-11.2398	up	0.0002073	0.00099761	--	--	--	--	--	--	--	--
Unigene34094_All	282	13	0	2.397	0	-11.227	up	0.00010235	0.0005276	--	--	--	--	--	--	--	--
Unigene30100_All	2177	2318	1	55.3634	0.0233	-11.2144	up	0	0	--	--	--	--	--	--	--	--
Unigene29696_All	484	22	0	2.3634	0	-11.2066	up	1.785e-07	1.4496e-06	--	--	--	--	--	--	--	--
Unigene34215_All	333	15	0	2.3422	0	-11.1936	up	2.4952e-05	0.00014617	--	--	--	--	--	--	--	--
Unigene33708_All	289	13	0	2.3389	0	-11.1916	up	0.00010235	0.00052769	--	--	--	--	--	--	--	--
CL384.Contig1_All	267	12	0	2.3369	0	-11.1904	up	0.0002073	0.00099909	--	--	--	--	--	--	--	--
Unigene32934_All	292	13	0	2.3149	0	-11.1767	up	0.00010235	0.00052778	--	--	--	--	--	--	--	--
Unigene34024_All	382	17	0	2.3139	0	-11.1761	up	6.083e-06	3.9626e-05	--	--	--	--	--	--	--	--
Unigene34141_All	270	12	0	2.3109	0	-11.1742	up	0.0002073	0.00099753	--	--	--	--	--	--	--	--
Unigene33073_All	271	12	0	2.3024	0	-11.1689	up	0.0002073	0.00099839	--	--	--	--	--	--	--	--
Unigene34054_All	325	14	0	2.2398	0	-11.1292	up	5.0536e-05	0.00027824	--	--	--	--	--	--	--	--
Unigene31545_All	767	33	0	2.2371	0	-11.1274	up	7.5892e-11	8.6933e-10	--	--	--	--	--	--	--	--
Unigene33522_All	303	13	0	2.2308	0	-11.1233	up	0.00010235	0.00052773	gi|320163463|gb|EFW40362.1|	53.5	2e-06	myosin-VIIa [Capsaspora owczarzaki ATCC 30864]	--	--	--	--
Unigene35604_All	280	12	0	2.2284	0	-11.1218	up	0.0002073	0.00099706	gi|298204325|gb|ADI61811.1|	63.5	2e-09	endonuclease-reverse transcriptase [Bombyx mori]	--	--	--	--
Unigene33964_All	306	13	0	2.209	0	-11.1092	up	0.00010235	0.00052764	--	--	--	--	--	--	--	--
Unigene33498_All	477	20	0	2.1801	0	-11.0902	up	7.3221e-07	5.4835e-06	--	--	--	--	--	--	--	--
Unigene32952_All	455	19	0	2.1713	0	-11.0843	up	1.483e-06	1.0644e-05	--	--	--	--	--	--	--	--
CL3408.Contig1_All	289	12	0	2.159	0	-11.0761	up	0.0002073	0.00099917	--	--	--	--	--	--	--	--
Unigene33161_All	388	16	0	2.1442	0	-11.0662	up	1.232e-05	7.6117e-05	--	--	--	--	--	--	--	--
Unigene29605_All	403	2082	1	268.623	0.1258	-11.0602	up	0	0	--	--	--	--	--	--	--	--
Unigene34264_All	300	12	0	2.0798	0	-11.0222	up	0.0002073	0.00099737	--	--	--	--	--	--	--	--
Unigene34478_All	351	14	0	2.0739	0	-11.0181	up	5.0536e-05	0.00027822	--	--	--	--	--	--	--	--
Unigene33472_All	652	26	0	2.0735	0	-11.0179	up	1.0609e-08	9.9247e-08	--	--	--	--	--	--	--	--
CL5605.Contig1_All	309	12	0	2.0193	0	-10.9796	up	0.0002073	0.00099886	--	--	--	--	--	--	--	--
CL2940.Contig1_All	313	12	0	1.9934	0	-10.961	up	0.0002073	0.00099925	--	--	--	--	--	--	--	--
Unigene33983_All	314	12	0	1.9871	0	-10.9564	up	0.0002073	0.00099784	gi|123392542|ref|XP_001300259.1|	53.1	3e-06	trichohyalin [Trichomonas vaginalis G3]	sp|Q9NQS7|INCE_HUMAN	51.2	5e-07	Inner centromere protein OS=Homo sapiens GN=INCENP PE=1 SV=3
Unigene30043_All	3741	11609	6	161.352	0.0813	-10.9547	up	0	0	--	--	--	--	--	--	--	--
CL5067.Contig2_All	710	27	0	1.9773	0	-10.9493	up	5.238e-09	5.0784e-08	gi|321474383|gb|EFX85348.1|	183.7	5e-45	hypothetical protein DAPupDRAFT_230545 [Daphnia uplex]	sp|Q3T100|MGST3_BOVIN	130	2e-30	Microsomal glutathione S-transferase 3 OS=Bos taurus GN=MGST3 PE=2 SV=1
CL5564.Contig2_All	321	12	0	1.9438	0	-10.9247	up	0.0002073	0.00099894	--	--	--	--	--	--	--	--
Unigene35461_All	321	12	0	1.9438	0	-10.9247	up	0.0002073	0.00099714	gi|383855426|ref|XP_003703213.1|	72.8	4e-12	PREDICTED: ectopic P granules protein 5 homolog [Megachile rotundata]	--	--	--	--
CL4346.Contig2_All	401	14	0	1.8153	0	-10.826	up	5.0536e-05	0.00027857	--	--	--	--	--	--	--	--
Unigene30184_All	6336	1737	1	14.2545	0.008	-10.7991	up	0	0	--	--	--	--	--	--	--	--
CL3792.Contig2_All	413	14	0	1.7626	0	-10.7835	up	5.0536e-05	0.00027859	gi|70568262|dbj|BAE06262.1|	61.2	1e-08	FLRFamide precursor protein A [Procambarus clarkii]	sp|B6E465|FMRF_LOLPE	48.9	3e-06	FMRFamide-related neuropeptides OS=Loligo pealeii GN=FMRFa PE=2 SV=1
CL2768.Contig3_All	434	14	0	1.6773	0	-10.7119	up	5.0536e-05	0.00027862	--	--	--	--	--	--	--	--
CL5392.Contig1_All	603	19	0	1.6383	0	-10.678	up	1.483e-06	1.065e-05	--	--	--	--	--	--	--	--
Unigene34913_All	391	12	0	1.5958	0	-10.6401	up	0.0002073	0.0009973	--	--	--	--	--	--	--	--
Unigene30106_All	3836	3058	2	41.4502	0.0264	-10.6166	up	0	0	--	--	--	--	--	--	--	--
Unigene30065_All	534	1488	1	144.887	0.095	-10.5747	up	0	0	gi|330790138|ref|XP_003283155.1|	55.8	9e-07	hypothetical protein DICupDRAFT_74136 [Dictyostelium uprupreum] >gi|325087022|gb|EGC40404.1| hypothetical protein DICupDRAFT_74136 [Dictyostelium uprupreum]	--	--	--	--
Unigene30053_All	5569	11775	8	109.939	0.0728	-10.5605	up	0	0	--	--	--	--	sp|Q55DD4|PAKD_DICDI	53.9	4e-06	Serine/threonine-protein kinase pakD OS=Dictyostelium discoideum GN=pakD PE=3 SV=1
CL2381.Contig1_All	649	18	0	1.4421	0	-10.494	up	3.0035e-06	2.0611e-05	--	--	--	--	--	--	--	--
Unigene30081_All	3538	2703	2	39.7243	0.0287	-10.4348	up	0	0	--	--	--	--	--	--	--	--
Unigene30062_All	2112	7325	6	180.336	0.1441	-10.2894	up	0	0	gi|330794999|ref|XP_003285563.1|	57.8	2e-06	hypothetical protein DICupDRAFT_149460 [Dictyostelium uprupreum] >gi|325084476|gb|EGC37903.1| hypothetical protein DICupDRAFT_149460 [Dictyostelium uprupreum]	--	--	--	--
Unigene30069_All	1839	3411	3	96.4424	0.0827	-10.1876	up	0	0	--	--	--	--	--	--	--	--
CL2963.Contig2_All	586	13	0	1.1535	0	-10.1718	up	0.00010235	0.00052817	gi|358339569|dbj|GAA47606.1|	52.8	9e-06	hypothetical protein CLF_100574 [Clonorchis sinensis]	--	--	--	--
Unigene30223_All	4050	1112	1	14.2764	0.0125	-10.1575	up	0	0	--	--	--	--	--	--	--	--
Unigene30060_All	1051	2206	2	109.137	0.0965	-10.1433	up	0	0	--	--	--	--	--	--	--	--
CL474.Contig1_All	1505	31	0	1.071	0	-10.0647	up	3.1131e-10	3.3817e-09	gi|154418773|ref|XP_001582404.1|	55.1	9e-06	viral A-type inclusion protein [Trichomonas vaginalis G3]	--	--	--	--
Unigene30228_All	4852	1021	1	10.9414	0.0105	-10.0252	up	0	0	gi|23491310|gb|EAA22878.1|	59.3	2e-06	cdc-2 related kinase 1 [Plasmodium yoelii yoelii]	--	--	--	--
Unigene30098_All	4406	3518	4	41.5164	0.046	-9.8178	up	0	0	gi|145501258|ref|XP_001436611.1|	68.9	2e-09	hypothetical protein [Paramecium tetraurelia strain d4-2] >gi|124403752|emb|CAK69214.1| unnamed protein product [Paramecium tetraurelia]	--	--	--	--
Unigene30225_All	3165	873	1	14.342	0.016	-9.808	up	1.1782e-265	1.8469e-263	--	--	--	--	--	--	--	--
Unigene30056_All	3812	4841	6	66.0313	0.0798	-9.6925	up	0	0	gi|66806141|ref|XP_636792.1|	70.9	5e-10	myb domain-containing protein [Dictyostelium discoideum AX4] >gi|74896931|sp|Q54J55.1|MYBX_DICDI RecName: Full=Myb-like protein X >gi|60465188|gb|EAL63285.1| myb domain-containing protein [Dictyostelium discoideum AX4]	sp|Q54J55|MYBX_DICDI	70.9	2e-11	Myb-like protein X OS=Dictyostelium discoideum GN=mybX PE=3 SV=1
Unigene30094_All	1322	1529	2	60.1373	0.0767	-9.6148	up	0	0	--	--	--	--	--	--	--	--
Unigene30143_All	2982	665	1	11.5953	0.017	-9.4138	up	5.0636e-202	6.4584e-200	--	--	--	--	--	--	--	--
CL3830.Contig1_All	1603	619	1	20.0782	0.0316	-9.3115	up	5.919e-188	7.0802e-186	gi|118383253|ref|XP_001024781.1|	57.4	2e-06	hypothetical protein TTHERM_00237510 [Tetrahymena thermophila] >gi|89306548|gb|EAS04536.1| hypothetical protein TTHERM_00237510 [Tetrahymena thermophila SB210]	--	--	--	--
Unigene30113_All	1562	1194	2	39.7458	0.0649	-9.2584	up	0	0	--	--	--	--	--	--	--	--
Unigene30137_All	1236	1101	2	46.3166	0.0821	-9.1399	up	0	0	--	--	--	--	--	--	--	--
Unigene30290_All	2838	545	1	9.9851	0.0179	-9.1237	up	2.4996e-165	2.711e-163	--	--	--	--	--	--	--	--
Unigene30202_All	3850	1023	2	13.816	0.0263	-9.0371	up	0	0	--	--	--	--	--	--	--	--
Unigene30116_All	1584	496	1	16.2815	0.032	-8.9909	up	2.3738e-150	2.336e-148	--	--	--	--	--	--	--	--
Unigene30155_All	910	427	1	24.398	0.0557	-8.7749	up	2.8772e-129	2.5035e-127	--	--	--	--	--	--	--	--
Unigene30238_All	1326	419	1	16.43	0.0382	-8.7485	up	7.9941e-127	6.8493e-125	--	--	--	--	--	--	--	--
Unigene30157_All	397	333	1	43.6136	0.1277	-8.4159	up	1.4533e-100	1.0338e-98	--	--	--	--	--	--	--	--
CL5289.Contig1_All	244	519	2	110.597	0.4157	-8.0556	up	2.9339e-155	3.0124e-153	gi|46575823|dbj|BAD16776.1|	117.9	1e-25	calcification-associated peptide-2 [Procambarus clarkii]	sp|P81589|CUC11_CANPG	54.7	5e-08	Cuticle protein CP575 OS=Cancer pagurus PE=1 SV=1
Unigene30651_All	2234	229	1	5.3299	0.0227	-7.8753	up	7.5332e-69	3.9835e-67	--	--	--	--	--	--	--	--
CL987.Contig2_All	346	225	2	33.8123	0.2931	-6.85	up	7.2202e-66	3.6851e-64	--	--	--	--	--	--	--	--
Unigene30900_All	1083	105	1	5.0411	0.0468	-6.7511	up	3.5502e-31	1.0191e-29	--	--	--	--	--	--	--	--
Unigene30540_All	508	95	1	9.7236	0.0998	-6.6063	up	3.741e-28	9.7571e-27	gi|21426922|gb|AAC17708.2|	66.6	4e-10	PELP1 [Homo sapiens]	sp|Q1W1Y5|PELP1_MACMU	66.2	3e-11	Proline-, glutamic acid- and leucine-rich protein 1 OS=Macaca mulatta GN=PELP1 PE=2 SV=1
Unigene30256_All	478	92	1	10.0076	0.1061	-6.5595	up	3.0128e-27	7.6066e-26	--	--	--	--	--	--	--	--
CL279.Contig2_All	388	91	1	12.1949	0.1307	-6.5439	up	6.0376e-27	1.5065e-25	--	--	--	--	--	--	--	--
Unigene30262_All	267	90	1	17.5267	0.1899	-6.5282	up	1.2098e-26	2.9907e-25	--	--	--	--	--	--	--	--
Unigene29519_All	598	90	1	7.8254	0.0848	-6.528	up	1.2098e-26	2.9919e-25	gi|291232917|ref|XP_002736400.1|	53.9	4e-06	PREDICTED: hypothetical protein [Saccoglossus kowalevskii]	--	--	--	--
Unigene29784_All	241	75	1	16.1813	0.2104	-6.265	up	4.0154e-22	8.521e-21	--	--	--	--	--	--	--	--
CL1589.Contig1_All	309	69	1	11.6107	0.1641	-6.1447	up	2.5582e-20	5.043e-19	gi|198452730|ref|XP_002137530.1|	63.2	3e-09	GA27272 [Drosophila pseudoobscura pseudoobscura] >gi|198132052|gb|EDY68088.1| GA27272 [Drosophila pseudoobscura pseudoobscura]	sp|Q0GNC1|INF2_MOUSE	52.8	2e-07	Inverted formin-2 OS=Mus musculus GN=Inf2 PE=1 SV=1
CL455.Contig5_All	674	178	3	13.7318	0.2257	-5.927	up	3.5766e-50	1.4837e-48	gi|328905031|gb|AEB54791.1|	115.2	2e-24	single VWC domain protein 1 [Litopenaeus vannamei]	--	--	--	--
Unigene21208_All	913	3469	60	197.561	3.3326	-5.8895	up	0	0	gi|195478502|ref|XP_002100540.1|	56.6	1e-06	GE17119 [Drosophila yakuba] >gi|194188064|gb|EDX01648.1| GE17119 [Drosophila yakuba]	--	--	--	--
Unigene30102_All	283	456	8	83.7812	1.4335	-5.869	up	3.8282e-126	3.2618e-124	--	--	--	--	--	--	--	--
Unigene30247_All	353	111	2	16.3499	0.2873	-5.8306	up	1.5804e-31	4.5795e-30	--	--	--	--	--	--	--	--
CL263.Contig2_All	540	104	2	10.014	0.1878	-5.7367	up	1.9473e-29	5.2847e-28	--	--	--	--	--	--	--	--
Unigene31266_All	647	52	1	4.1789	0.0784	-5.7361	up	3.172e-15	4.906e-14	--	--	--	--	--	--	--	--
Unigene30317_All	556	148	3	13.8406	0.2736	-5.6607	up	3.2631e-41	1.1708e-39	--	--	--	--	--	--	--	--
CL850.Contig1_All	293	48	1	8.5181	0.1731	-5.6209	up	4.9488e-14	7.123e-13	--	--	--	--	--	--	--	--
CL2948.Contig1_All	228	136	3	31.015	0.6673	-5.5385	up	1.2146e-37	4.0598e-36	--	--	--	--	--	--	--	--
Unigene30465_All	203	43	1	11.0139	0.2498	-5.4624	up	1.521e-12	1.9903e-11	--	--	--	--	--	--	--	--
Unigene30913_All	316	43	1	7.0754	0.1605	-5.4622	up	1.521e-12	1.9898e-11	gi|326673619|ref|XP_003199942.1|	105.5	6e-22	PREDICTED: hypothetical protein LOC100535924 [Danio rerio]	--	--	--	--
Unigene29498_All	532	42	1	4.1049	0.0953	-5.4287	up	3.0136e-12	3.8365e-11	--	--	--	--	--	--	--	--
CL1621.Contig3_All	570	586	14	53.4553	1.2455	-5.4235	up	1.4366e-156	1.4874e-154	--	--	--	--	--	--	--	--
Unigene30781_All	347	40	1	5.9937	0.1461	-5.3584	up	1.1812e-11	1.4389e-10	--	--	--	--	--	--	--	--
CL2217.Contig2_All	235	40	1	8.8503	0.2158	-5.358	up	1.1812e-11	1.4395e-10	gi|321475713|gb|EFX86675.1|	60.1	3e-08	hypothetical protein DAPupDRAFT_222035 [Daphnia uplex]	sp|P21260|YPRO_OWEFU	52.8	2e-07	Uncharacterized proline-rich protein (Fragment) OS=Owenia fusiformis PE=4 SV=1
Unigene30780_All	301	40	1	6.9097	0.1685	-5.3578	up	1.1812e-11	1.4392e-10	--	--	--	--	--	--	--	--
Unigene30186_All	341	159	4	24.2444	0.5949	-5.3489	up	3.5731e-43	1.3252e-41	gi|149675211|gb|ABR27687.1|	57	2e-07	cuticle proprotein proCP5.2 [Callinectes sapidus]	sp|P81580|CUPC1_CANPG	58.2	4e-09	Cuticle protein CP1158 OS=Cancer pagurus PE=1 SV=1
Unigene31306_All	476	39	1	4.2602	0.1065	-5.322	up	2.3366e-11	2.7767e-10	--	--	--	--	--	--	--	--
CL3709.Contig2_All	305	388	10	66.1454	1.6627	-5.314	up	3.3861e-103	2.4657e-101	gi|121484205|gb|ABM54461.1|	74.3	1e-12	cuticle protein CUT12 [Portunus pelagicus] >gi|121484207|gb|ABM54462.1| cuticle protein CUT13 [Portunus pelagicus]	sp|P81582|CUPC3_CANPG	66.2	2e-11	Cuticle protein CP1246 OS=Cancer pagurus PE=1 SV=1
Unigene7190_All	352	37	1	5.4655	0.1441	-5.2452	up	9.128e-11	1.036e-09	--	--	--	--	--	--	--	--
CL5103.Contig2_All	702	678	19	50.2181	1.3725	-5.1933	up	2.671e-177	3.0302e-175	--	--	--	--	--	--	--	--
Unigene30397_All	417	35	1	4.3642	0.1216	-5.1655	up	3.5569e-10	3.8221e-09	--	--	--	--	--	--	--	--
CL3717.Contig1_All	339	35	1	5.3683	0.1496	-5.1653	up	3.5569e-10	3.8228e-09	--	--	--	--	--	--	--	--
Unigene32444_All	491	35	1	3.7064	0.1033	-5.1651	up	3.5569e-10	3.8214e-09	--	--	--	--	--	--	--	--
CL5728.Contig1_All	413	69	2	8.6869	0.2456	-5.1445	up	4.7272e-19	8.8273e-18	--	--	--	--	--	--	--	--
Unigene30265_All	328	103	3	16.3279	0.4638	-5.1377	up	7.0555e-28	1.8232e-26	--	--	--	--	--	--	--	--
Unigene30829_All	638	68	2	5.5419	0.159	-5.1233	up	9.3117e-19	1.7134e-17	gi|344246958|gb|EGW03062.1|	55.8	1e-06	uptative phospholipid-transporting ATPase VB [Cricetulus griseus]	--	--	--	--
CL1922.Contig2_All	583	34	1	3.0323	0.087	-5.1233	up	7.0143e-10	7.3152e-09	--	--	--	--	--	--	--	--
CL550.Contig1_All	1312	509	15	20.1721	0.5798	-5.1207	up	1.4618e-132	1.2976e-130	gi|74876134|sp|Q75JC9.1|Y8484_DICDI	60.8	1e-07	RecName: Full=Uncharacterized protein DDB_G0271670; Flags: Precursor	sp|Q75JC9|Y8484_DICDI	70.9	6e-12	Uncharacterized protein DDB_G0271670 OS=Dictyostelium discoideum GN=DDB_G0271670 PE=4 SV=1
CL5737.Contig1_All	418	3200	95	398.054	11.5253	-5.1101	up	0	0	gi|93359255|gb|ABF13207.1|	52	8e-06	glycine/tyrosine-rich eggshell protein [Opisthorchis viverrini]	sp|P86950|SLP2_PINMA	59.3	2e-09	Shematrin-like protein 2 OS=Pinctada maxima PE=1 SV=1
Unigene30804_All	1498	166	5	5.7619	0.1693	-5.0889	up	5.2954e-44	1.9916e-42	gi|326673033|ref|XP_701288.5|	479.9	1e-133	PREDICTED: WD repeat- and FYVE domain-containing protein 4 [Danio rerio]	--	--	--	--
CL2597.Contig2_All	346	65	2	9.768	0.2931	-5.0586	up	7.1004e-18	1.2562e-16	--	--	--	--	--	--	--	--
CL1930.Contig1_All	251	195	6	40.3951	1.2122	-5.0585	up	2.5672e-51	1.084e-49	--	--	--	--	--	--	--	--
Unigene30727_All	229	32	1	7.2658	0.2214	-5.0364	up	2.7216e-09	2.6959e-08	--	--	--	--	--	--	--	--
CL3914.Contig1_All	473	32	1	3.5177	0.1072	-5.0363	up	2.7216e-09	2.6964e-08	--	--	--	--	--	--	--	--
Unigene30559_All	310	64	2	10.7346	0.3272	-5.036	up	1.3964e-17	2.4431e-16	gi|93102303|dbj|BAE93435.1|	52.8	4e-06	shematrin-3 [Pinctada fucata]	--	--	--	--
Unigene30753_All	264	32	1	6.3025	0.1921	-5.036	up	2.7216e-09	2.6955e-08	--	--	--	--	sp|Q5U2T8|CIR1_RAT	47.4	7e-06	Corepressor interacting with RBPJ 1 OS=Rattus norvegicus GN=Cir1 PE=2 SV=1
Unigene30120_All	402	351	11	45.3993	1.3876	-5.032	up	4.651e-91	3.0677e-89	gi|149675211|gb|ABR27687.1|	96.7	2e-19	cuticle proprotein proCP5.2 [Callinectes sapidus]	sp|P81580|CUPC1_CANPG	95.5	3e-20	Cuticle protein CP1158 OS=Cancer pagurus PE=1 SV=1
Unigene30318_All	239	31	1	6.7442	0.2122	-4.9902	up	5.3545e-09	5.1605e-08	--	--	--	--	--	--	--	--
Unigene31654_All	304	30	1	5.1312	0.1668	-4.9431	up	1.0525e-08	9.8948e-08	--	--	--	--	--	--	--	--
CL1521.Contig3_All	204	30	1	7.6464	0.2486	-4.9429	up	1.0525e-08	9.8963e-08	--	--	--	--	--	--	--	--
Unigene30396_All	325	60	2	9.5992	0.3121	-4.9428	up	2.0793e-16	3.4434e-15	--	--	--	--	--	--	--	--
Unigene31668_All	428	30	1	3.6446	0.1185	-4.9428	up	1.0525e-08	9.8933e-08	--	--	--	--	--	--	--	--
CL1142.Contig3_All	257	28	1	5.6649	0.1973	-4.8436	up	4.0556e-08	3.5712e-07	--	--	--	--	--	--	--	--
Unigene30375_All	268	28	1	5.4324	0.1892	-4.8436	up	4.0556e-08	3.5707e-07	--	--	--	--	--	--	--	--
CL4568.Contig1_All	667	167	6	13.0184	0.4562	-4.8347	up	3.9756e-43	1.4736e-41	gi|321464589|gb|EFX75596.1|	58.2	3e-07	hypothetical protein DAPupDRAFT_306733 [Daphnia uplex]	--	--	--	--
Unigene31017_All	1008	83	3	4.2814	0.1509	-4.8264	up	5.1152e-22	1.0799e-20	--	--	--	--	--	--	--	--
Unigene30325_All	308	83	3	14.0118	0.4939	-4.8263	up	5.1152e-22	1.0803e-20	--	--	--	--	--	--	--	--
Unigene30440_All	200	55	2	14.2988	0.5071	-4.8175	up	6.0141e-15	9.1547e-14	--	--	--	--	--	--	--	--
Unigene30422_All	264	55	2	10.8325	0.3842	-4.8174	up	6.0141e-15	9.157e-14	--	--	--	--	--	--	--	--
Unigene30329_All	362	82	3	11.778	0.4203	-4.8085	up	1.0007e-21	2.089e-20	--	--	--	--	--	--	--	--
Unigene9950_All	437	763	28	90.7844	3.2492	-4.8043	up	2.2249e-191	2.7249e-189	gi|242246993|ref|NP_001156258.1|	94	1e-18	uncharacterized protein LOC100167365 precursor [Acyrthosiphon pisum] >gi|239792792|dbj|BAH72695.1| ACYPI008164 [Acyrthosiphon pisum]	--	--	--	--
CL263.Contig1_All	418	27	1	3.3586	0.1213	-4.7912	up	7.9488e-08	6.7916e-07	--	--	--	--	--	--	--	--
Unigene30848_All	222	27	1	6.3238	0.2284	-4.7912	up	7.9488e-08	6.7888e-07	--	--	--	--	--	--	--	--
Unigene31171_All	231	27	1	6.0774	0.2195	-4.7912	up	7.9488e-08	6.7878e-07	--	--	--	--	--	--	--	--
Unigene30833_All	302	27	1	4.6486	0.1679	-4.7911	up	7.9488e-08	6.7897e-07	--	--	--	--	--	--	--	--
Unigene29725_All	591	27	1	2.3754	0.0858	-4.791	up	7.9488e-08	6.7907e-07	--	--	--	--	--	--	--	--
CL5340.Contig1_All	855	106	4	6.4463	0.2372	-4.7643	up	1.3083e-27	3.3526e-26	--	--	--	--	--	--	--	--
Unigene30427_All	519	78	3	7.8144	0.2931	-4.7367	up	1.4596e-20	2.9071e-19	gi|328699594|ref|XP_001950806.2|	63.5	3e-09	PREDICTED: hypothetical protein LOC100159939 [Acyrthosiphon pisum]	sp|P82120|CUO7_BLACR	52.4	5e-07	Cuticle protein 7 OS=Blaberus craniifer PE=1 SV=1
Unigene31588_All	204	26	1	6.6269	0.2486	-4.7364	up	1.5562e-07	1.2849e-06	--	--	--	--	--	--	--	--
CL875.Contig3_All	237	26	1	5.7042	0.214	-4.7363	up	1.5562e-07	1.2851e-06	--	--	--	--	--	--	--	--
CL3019.Contig1_All	745	638	25	44.5279	1.7017	-4.7097	up	1.7442e-158	1.8243e-156	gi|326435698|gb|EGD81268.1|	60.5	7e-08	hypothetical protein PTSG_11305 [Salpingoeca sp. ATCC 50818]	--	--	--	--
CL5395.Contig2_All	324	51	2	8.1845	0.313	-4.7087	up	8.7829e-14	1.2467e-12	--	--	--	--	--	--	--	--
Unigene29587_All	209	25	1	6.2196	0.2426	-4.6802	up	3.043e-07	2.4064e-06	--	--	--	--	--	--	--	--
Unigene30956_All	313	25	1	4.153	0.162	-4.6801	up	3.043e-07	2.4058e-06	--	--	--	--	--	--	--	--
Unigene30860_All	284	25	1	4.5771	0.1786	-4.6796	up	3.043e-07	2.4061e-06	--	--	--	--	--	--	--	--
Unigene25107_All	570	470	19	42.8737	1.6904	-4.6647	up	1.6494e-116	1.3282e-114	--	--	--	--	--	--	--	--
Unigene30221_All	304	24	1	4.1049	0.1668	-4.6212	up	5.9428e-07	4.5354e-06	--	--	--	--	--	--	--	--
CL4805.Contig1_All	219	96	4	22.7927	0.9262	-4.6211	up	1.0397e-24	2.4106e-23	--	--	--	--	--	--	--	--
Unigene31451_All	299	24	1	4.1736	0.1696	-4.6211	up	5.9428e-07	4.5348e-06	--	--	--	--	--	--	--	--
Unigene29993_All	294	24	1	4.2446	0.1725	-4.621	up	5.9428e-07	4.536e-06	--	--	--	--	--	--	--	--
Unigene31916_All	240	24	1	5.1996	0.2113	-4.621	up	5.9428e-07	4.5343e-06	--	--	--	--	--	--	--	--
Unigene31516_All	869	72	3	4.308	0.1751	-4.6208	up	8.0209e-19	1.4803e-17	gi|344238599|gb|EGV94702.1|	56.6	1e-06	Cell surface glycoprotein 1 [Cricetulus griseus]	sp|Q14AX6|CDK12_MOUSE	59.3	1e-08	Cyclin-dependent kinase 12 OS=Mus musculus GN=Cdk12 PE=1 SV=2
Unigene30506_All	259	47	2	9.4355	0.3916	-4.5906	up	1.2689e-12	1.672e-11	--	--	--	--	--	--	--	--
Unigene17908_All	543	556	24	53.2406	2.2414	-4.5701	up	6.9993e-136	6.3974e-134	gi|328699594|ref|XP_001950806.2|	67.8	2e-10	PREDICTED: hypothetical protein LOC100159939 [Acyrthosiphon pisum]	sp|P83993|CU16B_LOCMI	55.5	7e-08	Cuticle protein 16.5, isoform B OS=Locusta migratoria PE=1 SV=1
CL4452.Contig1_All	661	300	13	23.5987	0.9974	-4.5644	up	5.9954e-74	3.3577e-72	gi|298162778|gb|ADI59753.1|	90.1	7e-17	early cuticle protein 5 [Callinectes sapidus]	sp|Q7M4F4|CUD1_SCHGR	80.1	4e-15	Endocuticle structural glycoprotein SgAbd-1 OS=Schistocerca gregaria PE=1 SV=1
Unigene30272_All	228	23	1	5.2452	0.2224	-4.5598	up	1.159e-06	8.4987e-06	--	--	--	--	--	--	--	--
CL1101.Contig2_All	205	45	2	11.4137	0.4947	-4.5281	up	4.8008e-12	6.0345e-11	--	--	--	--	--	--	--	--
Unigene31015_All	266	22	1	4.3004	0.1906	-4.4959	up	2.257e-06	1.5809e-05	--	--	--	--	--	--	--	--
Unigene32040_All	296	22	1	3.8646	0.1713	-4.4957	up	2.257e-06	1.5807e-05	--	--	--	--	--	--	--	--
Unigene32496_All	304	22	1	3.7629	0.1668	-4.4957	up	2.257e-06	1.5805e-05	--	--	--	--	--	--	--	--
CL2597.Contig1_All	349	22	1	3.2777	0.1453	-4.4956	up	2.257e-06	1.5812e-05	--	--	--	--	--	--	--	--
Unigene29701_All	322	22	1	3.5525	0.1575	-4.4954	up	2.257e-06	1.5811e-05	--	--	--	--	--	--	--	--
CL5179.Contig2_All	1860	43	2	1.2021	0.0545	-4.4632	up	1.8102e-11	2.1772e-10	gi|296933784|gb|ADH94002.1|	210.3	2e-52	caspase [Marsupenaeus japonicus] >gi|296933836|gb|ADH94028.1| caspase [Marsupenaeus japonicus]	sp|Q14790|CASP8_HUMAN	68.2	6e-11	Caspase-8 OS=Homo sapiens GN=CASP8 PE=1 SV=1
Unigene30680_All	584	86	4	7.6569	0.3473	-4.4625	up	7.9402e-22	1.6615e-20	gi|159145794|gb|ABW90434.1|	65.1	1e-09	precollagen-P [Mytilus californianus]	sp|P04264|K2C1_HUMAN	56.2	4e-08	Keratin, type II cytoskeletal 1 OS=Homo sapiens GN=KRT1 PE=1 SV=6
Unigene30380_All	260	64	3	12.799	0.5851	-4.4512	up	1.6267e-16	2.7033e-15	--	--	--	--	--	--	--	--
Unigene1112_All	478	657	31	71.467	3.2888	-4.4416	up	1.8001e-157	1.87e-155	--	--	--	--	--	--	--	--
Unigene31719_All	296	21	1	3.6889	0.1713	-4.4286	up	4.388e-06	2.938e-05	--	--	--	--	--	--	--	--
Unigene32179_All	363	21	1	3.008	0.1397	-4.4284	up	4.388e-06	2.9373e-05	--	--	--	--	--	--	--	--
Unigene30030_All	288	21	1	3.7914	0.1761	-4.4283	up	4.388e-06	2.9389e-05	gi|71029456|ref|XP_764371.1|	52.4	6e-06	hypothetical protein [Theileria parva strain Muguga] >gi|68351325|gb|EAN32088.1| hypothetical protein TP04_0735 [Theileria parva]	--	--	--	--
Unigene31344_All	294	21	1	3.714	0.1725	-4.4283	up	4.388e-06	2.9386e-05	--	--	--	--	--	--	--	--
Unigene31543_All	315	21	1	3.4664	0.161	-4.4283	up	4.388e-06	2.9383e-05	--	--	--	--	--	--	--	--
CL1282.Contig1_All	206	21	1	5.3005	0.2462	-4.4282	up	4.388e-06	2.9395e-05	--	--	--	--	--	--	--	--
CL513.Contig5_All	284	21	1	3.8448	0.1786	-4.4281	up	4.388e-06	2.9392e-05	gi|338809146|gb|AEJ08191.1|	169.1	4e-41	hemocyanin [Exopalaemon carinicauda]	sp|P10787|HCYB_PANIN	142	1e-34	Hemocyanin B chain OS=Panulirus interruptus PE=1 SV=1
Unigene32078_All	291	21	1	3.7523	0.1743	-4.4281	up	4.388e-06	2.9376e-05	--	--	--	--	--	--	--	--
CL3593.Contig1_All	885	1406	67	82.6057	3.8392	-4.4274	up	0	0	gi|149675211|gb|ABR27687.1|	109	2e-22	cuticle proprotein proCP5.2 [Callinectes sapidus]	sp|P81582|CUPC3_CANPG	85.1	2e-16	Cuticle protein CP1246 OS=Cancer pagurus PE=1 SV=1
Unigene30173_All	362	188	9	27.0033	1.2608	-4.4207	up	5.7983e-46	2.2367e-44	--	--	--	--	--	--	--	--
Unigene30226_All	233	62	3	13.8358	0.6529	-4.4054	up	6.1013e-16	9.8035e-15	--	--	--	--	--	--	--	--
Unigene30510_All	525	81	4	8.0222	0.3864	-4.3758	up	2.1558e-20	4.2607e-19	gi|348545049|ref|XP_003459993.1|	107.8	1e-22	PREDICTED: CD209 antigen-like protein A-like [Oreochromis niloticus]	sp|P20693|FCER2_MOUSE	105	4e-23	Low affinity immunoglobulin epsilon Fc receptor OS=Mus musculus GN=Fcer2 PE=2 SV=1
CL532.Contig5_All	655	20	1	1.5877	0.0774	-4.3585	up	8.5165e-06	5.4317e-05	gi|351696784|gb|EHA99702.1|	53.1	9e-06	Olfactory receptor 2V2 [Heterocephalus glaber]	--	--	--	--
Unigene33541_All	368	20	1	2.8259	0.1378	-4.3581	up	8.5165e-06	5.4289e-05	--	--	--	--	--	--	--	--
CL318.Contig2_All	307	20	1	3.3873	0.1652	-4.3579	up	8.5165e-06	5.4329e-05	gi|321474894|gb|EFX85858.1|	77	2e-13	hypothetical protein DAPupDRAFT_309115 [Daphnia uplex]	--	--	--	--
CL5026.Contig1_All	214	20	1	4.8594	0.237	-4.3578	up	8.5165e-06	5.4323e-05	--	--	--	--	--	--	--	--
Unigene31011_All	221	20	1	4.7055	0.2295	-4.3578	up	8.5165e-06	5.4301e-05	--	--	--	--	--	--	--	--
Unigene31373_All	249	20	1	4.1764	0.2037	-4.3577	up	8.5165e-06	5.4295e-05	--	--	--	--	--	--	--	--
Unigene30070_All	263	1162	59	229.73	11.3763	-4.3358	up	6.3696e-273	1.0245e-270	--	--	--	--	--	--	--	--
CL900.Contig2_All	303	114	6	19.5628	1.0042	-4.284	up	7.714e-28	1.9892e-26	--	--	--	--	--	--	--	--
CL696.Contig2_All	323	19	1	3.0586	0.157	-4.284	up	1.6498e-05	9.9916e-05	--	--	--	--	--	--	--	--
CL91.Contig1_All	657	38	2	3.0074	0.1544	-4.2838	up	4.9139e-10	5.2211e-09	--	--	--	--	--	--	--	--
Unigene31835_All	214	19	1	4.6164	0.237	-4.2838	up	1.6498e-05	9.9906e-05	--	--	--	--	--	--	--	--
Unigene23060_All	369	797	42	112.305	5.772	-4.2822	up	3.4964e-186	4.1421e-184	--	--	--	--	--	--	--	--
CL3877.Contig2_All	2656	167	9	3.2693	0.1718	-4.2502	up	5.6807e-40	1.9884e-38	gi|328723010|ref|XP_003247731.1|	70.1	5e-10	PREDICTED: hypothetical protein LOC100575323 [Acyrthosiphon pisum]	sp|P98088|MUC5A_HUMAN	53.9	2e-06	Mucin-5AC (Fragments) OS=Homo sapiens GN=MUC5AC PE=1 SV=3
CL1868.Contig1_All	1155	3988	219	179.532	9.6154	-4.2227	up	0	0	gi|195130681|ref|XP_002009780.1|	58.5	6e-07	GI15544 [Drosophila mojavensis] >gi|193908230|gb|EDW07097.1| GI15544 [Drosophila mojavensis]	sp|P50438|YSH7_CAEEL	50.1	9e-06	Uncharacterized protein F12A10.7 OS=Caenorhabditis elegans GN=F12A10.7 PE=2 SV=2
Unigene31248_All	211	18	1	4.4357	0.2403	-4.2063	up	3.1893e-05	0.00018314	--	--	--	--	--	--	--	--
Unigene31414_All	256	18	1	3.656	0.1981	-4.206	up	3.1893e-05	0.00018313	--	--	--	--	--	--	--	--
CL3440.Contig2_All	294	18	1	3.1834	0.1725	-4.2059	up	3.1893e-05	0.00018321	--	--	--	--	--	--	--	--
CL265.Contig1_All	382	35	2	4.764	0.2655	-4.1654	up	3.5137e-09	3.454e-08	--	--	--	--	--	--	--	--
CL2502.Contig1_All	558	208	12	19.3819	1.0906	-4.1515	up	1.0993e-48	4.4407e-47	--	--	--	--	--	--	--	--
CL447.Contig1_All	211	17	1	4.1892	0.2403	-4.1238	up	6.1515e-05	0.00033376	--	--	--	--	--	--	--	--
CL1291.Contig2_All	269	17	1	3.286	0.1885	-4.1237	up	6.1515e-05	0.00033391	--	--	--	--	--	--	--	--
CL3550.Contig1_All	405	17	1	2.1825	0.1252	-4.1237	up	6.1515e-05	0.00033379	--	--	--	--	--	--	--	--
Unigene30276_All	241	17	1	3.6678	0.2104	-4.1237	up	6.1515e-05	0.00033368	--	--	--	--	--	--	--	--
Unigene32134_All	257	17	1	3.4394	0.1973	-4.1237	up	6.1515e-05	0.00033359	--	--	--	--	--	--	--	--
Unigene32276_All	228	17	1	3.8769	0.2224	-4.1237	up	6.1515e-05	0.00033353	--	--	--	--	--	--	--	--
Unigene32277_All	278	17	1	3.1796	0.1824	-4.1237	up	6.1515e-05	0.0003335	--	--	--	--	--	--	--	--
Unigene32146_All	220	17	1	4.0179	0.2305	-4.1236	up	6.1515e-05	0.00033356	--	--	--	--	--	--	--	--
CL1756.Contig2_All	371	17	1	2.3826	0.1367	-4.1235	up	6.1515e-05	0.00033388	--	--	--	--	--	--	--	--
CL2414.Contig1_All	204	17	1	4.333	0.2486	-4.1235	up	6.1515e-05	0.00033385	--	--	--	--	--	--	--	--
Unigene29810_All	690	17	1	1.2811	0.0735	-4.1235	up	6.1515e-05	0.00033371	--	--	--	--	--	--	--	--
Unigene33207_All	204	17	1	4.333	0.2486	-4.1235	up	6.1515e-05	0.00033347	gi|312385618|gb|EFR30065.1|	82.8	4e-15	hypothetical protein AND_00553 [Anopheles darlingi]	sp|Q64380|SARDH_RAT	64.3	6e-11	Sarcosine dehydrogenase, mitochondrial OS=Rattus norvegicus GN=Sardh PE=1 SV=2
Unigene30827_All	310	34	2	5.7028	0.3272	-4.1234	up	6.7517e-09	6.4496e-08	gi|383852583|ref|XP_003701806.1|	52.4	6e-06	PREDICTED: uncharacterized protein LOC100883209 [Megachile rotundata]	sp|Q9V7U0|RESIL_DROME	52.8	2e-07	Pro-resilin OS=Drosophila melanogaster GN=resilin PE=1 SV=1
CL3383.Contig2_All	467	17	1	1.8928	0.1086	-4.1234	up	6.1515e-05	0.00033382	gi|317412179|sp|P0CJ14.1|VP302_LYCMC	70.1	3e-11	RecName: Full=Venom protein 302; Flags: Precursor	sp|P0CJ14|VP302_LYCMC	70.1	2e-12	Venom protein 302 OS=Lychas mucronatus PE=2 SV=1
CL92.Contig2_All	342	17	1	2.5846	0.1483	-4.1234	up	6.1515e-05	0.00033373	--	--	--	--	--	--	--	--
Unigene34553_All	350	17	1	2.5255	0.1449	-4.1234	up	6.1515e-05	0.00033344	gi|338809146|gb|AEJ08191.1|	174.1	1e-42	hemocyanin [Exopalaemon carinicauda]	sp|P80888|HCY_PALVU	134	6e-32	Hemocyanin OS=Palinurus vulgaris PE=1 SV=2
Unigene31613_All	265	17	1	3.3356	0.1914	-4.1233	up	6.1515e-05	0.00033365	--	--	--	--	--	--	--	--
Unigene31941_All	330	17	1	2.6786	0.1537	-4.1233	up	6.1515e-05	0.00033362	--	--	--	--	--	--	--	--
Unigene30616_All	337	50	3	7.7145	0.4514	-4.0951	up	1.5924e-12	2.081e-11	--	--	--	--	--	--	--	--
CL2525.Contig2_All	370	66	4	9.2749	0.5482	-4.0806	up	3.9454e-16	6.4214e-15	--	--	--	--	--	--	--	--
Unigene30825_All	249	33	2	6.891	0.4073	-4.0805	up	1.2955e-08	1.2016e-07	gi|307191642|gb|EFN75122.1|	58.2	1e-07	hypothetical protein EAI_04833 [Harpegnathos saltator]	sp|O08677|KNG1_MOUSE	52	3e-07	Kininogen-1 OS=Mus musculus GN=Kng1 PE=1 SV=1
Unigene31323_All	351	33	2	4.8885	0.289	-4.0803	up	1.2955e-08	1.2014e-07	gi|383421243|gb|AFH33835.1|	52	8e-06	trophinin isoform 5 [Macaca mulatta]	sp|Q12816|TROP_HUMAN	49.7	1e-06	Trophinin OS=Homo sapiens GN=TRO PE=1 SV=3
Unigene15582_All	1345	393	24	15.1928	0.9049	-4.0695	up	1.9792e-89	1.2875e-87	gi|307213266|gb|EFN88744.1|	55.1	8e-06	hypothetical protein EAI_13357 [Harpegnathos saltator]	sp|Q02817|MUC2_HUMAN	55.8	2e-07	Mucin-2 OS=Homo sapiens GN=MUC2 PE=1 SV=2
CL3944.Contig2_All	868	952	59	57.0276	3.447	-4.0482	up	1.6244e-213	2.1849e-211	gi|149675211|gb|ABR27687.1|	60.1	1e-07	cuticle proprotein proCP5.2 [Callinectes sapidus]	sp|P81580|CUPC1_CANPG	98.6	2e-20	Cuticle protein CP1158 OS=Cancer pagurus PE=1 SV=1
Unigene29559_All	209	16	1	3.9805	0.2426	-4.0363	up	0.00011835	0.0006032	--	--	--	--	--	--	--	--
Unigene32122_All	231	16	1	3.6014	0.2195	-4.0363	up	0.00011835	0.000603	gi|195582420|ref|XP_002081026.1|	79.3	4e-14	GD25914 [Drosophila simulans] >gi|194193035|gb|EDX06611.1| GD25914 [Drosophila simulans]	--	--	--	--
Unigene31903_All	278	16	1	2.9926	0.1824	-4.0362	up	0.00011835	0.0006031	--	--	--	--	--	--	--	--
Unigene29996_All	277	16	1	3.0034	0.1831	-4.0359	up	0.00011835	0.00060315	--	--	--	--	--	--	--	--
Unigene32526_All	237	16	1	3.5103	0.214	-4.0359	up	0.00011835	0.00060295	--	--	--	--	--	--	--	--
Unigene33991_All	255	16	1	3.2625	0.1989	-4.0359	up	0.00011835	0.0006029	--	--	--	--	--	--	--	--
Unigene32086_All	361	16	1	2.3045	0.1405	-4.0358	up	0.00011835	0.00060305	--	--	--	--	--	--	--	--
CL1646.Contig1_All	813	61	4	3.9013	0.2495	-3.9668	up	1.002e-14	1.5044e-13	gi|220172363|gb|ACL79884.1|	194.9	3e-48	uptative articulin p60 [Rimicaris exoculata]	sp|Q6ZQP7|YV021_HUMAN	54.3	3e-07	Uncharacterized protein LOC284861 OS=Homo sapiens PE=2 SV=1
Unigene25611_All	516	4926	328	496.378	32.2352	-3.9447	up	0	0	gi|116284392|ref|NP_002448.2|	53.9	3e-06	mucin-2 precursor [Homo sapiens]	sp|Q02817|MUC2_HUMAN	68.6	7e-12	Mucin-2 OS=Homo sapiens GN=MUC2 PE=1 SV=2
Unigene29853_All	234	30	2	6.6661	0.4334	-3.9431	up	9.0675e-08	7.6415e-07	--	--	--	--	--	--	--	--
Unigene30494_All	246	30	2	6.3409	0.4123	-3.9429	up	9.0675e-08	7.6404e-07	--	--	--	--	--	--	--	--
CL4646.Contig1_All	658	429	29	33.9	2.235	-3.9229	up	6.5748e-95	4.4608e-93	gi|157107965|ref|XP_001650019.1|	55.1	2e-06	hypothetical protein AaeL_AAEL004904 [Aedes aegypti] >gi|108879458|gb|EAT43683.1| hypothetical protein AaeL_AAEL004904 [Aedes aegypti]	sp|P35324|SPRR1_RABIT	56.6	4e-08	Cornifin alpha OS=Oryctolagus cuniculus PE=2 SV=1
Unigene8980_All	635	679	46	55.5986	3.6736	-3.9198	up	3.5064e-149	3.4233e-147	--	--	--	--	--	--	--	--
Unigene30067_All	216	781	53	188.003	12.4431	-3.9173	up	2.9459e-171	3.2817e-169	--	--	--	--	--	--	--	--
CL1832.Contig3_All	1296	132	9	5.2959	0.3522	-3.9104	up	4.0192e-30	1.1133e-28	--	--	--	--	--	--	--	--
CL227.Contig2_All	377	29	2	3.9997	0.269	-3.8942	up	1.7285e-07	1.4072e-06	--	--	--	--	--	--	--	--
Unigene30271_All	290	87	6	15.5987	1.0492	-3.8941	up	3.1302e-20	6.1471e-19	--	--	--	--	--	--	--	--
Unigene30663_All	442	43	3	5.0584	0.3442	-3.8774	up	1.4681e-10	1.6412e-09	--	--	--	--	--	--	--	--
Unigene31210_All	570	43	3	3.9225	0.2669	-3.8774	up	1.4681e-10	1.6409e-09	gi|328708788|ref|XP_001946148.2|	52.8	8e-06	PREDICTED: hypothetical protein LOC100160731 [Acyrthosiphon pisum]	sp|Q6RHW0|K1C9_MOUSE	67.8	1e-11	Keratin, type I cytoskeletal 9 OS=Mus musculus GN=Krt9 PE=1 SV=2
Unigene6261_All	1256	650	46	26.9086	1.8573	-3.8568	up	3.92e-141	3.6868e-139	gi|167518844|ref|XP_001743762.1|	54.7	9e-06	hypothetical protein [Monosiga brevicollis MX1] >gi|163777724|gb|EDQ91340.1| predicted protein [Monosiga brevicollis MX1]	--	--	--	--
CL532.Contig2_All	1247	28	2	1.1675	0.0813	-3.844	up	3.2889e-07	2.5827e-06	gi|307199133|gb|EFN79843.1|	75.9	4e-12	hypothetical protein EAI_11049 [Harpegnathos saltator]	sp|C0H4W3|HEPF1_PLAF7	72	3e-12	Probable ATP-dependent helicase PF08_0048 OS=Plasmodium falciparum (isolate 3D7) GN=PF08_0048 PE=3 SV=1
Unigene31699_All	422	28	2	3.45	0.2403	-3.8437	up	3.2889e-07	2.582e-06	--	--	--	--	--	--	--	--
Unigene30456_All	304	70	5	11.9727	0.8341	-3.8434	up	2.2819e-16	3.7606e-15	gi|293353495|ref|XP_002728229.1|	56.6	3e-07	PREDICTED: hypothetical protein, partial [Rattus norvegicus]	sp|Q9JIX8|ACINU_MOUSE	48.1	4e-06	Apoptotic chromatin condensation inducer in the nucleus OS=Mus musculus GN=Acin1 PE=1 SV=3
Unigene29930_All	393	28	2	3.7045	0.2581	-3.8433	up	3.2889e-07	2.5823e-06	--	--	--	--	--	--	--	--
CL3936.Contig1_All	556	181	13	16.9267	1.1857	-3.8355	up	3.2012e-40	1.1288e-38	--	--	--	--	--	--	--	--
Unigene30416_All	291	55	4	9.8274	0.6971	-3.8174	up	4.7105e-13	6.3904e-12	--	--	--	--	--	--	--	--
CL1776.Contig2_All	288	82	6	14.8043	1.0565	-3.8087	up	7.6444e-19	1.4129e-17	--	--	--	--	--	--	--	--
CL1844.Contig2_All	782	27	2	1.7953	0.1297	-3.791	up	6.2453e-07	4.7498e-06	--	--	--	--	--	--	--	--
CL1495.Contig1_All	351	135	10	19.9984	1.4448	-3.7909	up	4.3661e-30	1.2083e-28	--	--	--	--	--	--	--	--
Unigene32098_All	287	27	2	4.8916	0.3534	-3.7909	up	6.2453e-07	4.7486e-06	--	--	--	--	--	--	--	--
Unigene31064_All	423	27	2	3.3189	0.2398	-3.7908	up	6.2453e-07	4.7492e-06	--	--	--	--	--	--	--	--
Unigene29507_All	264	67	5	13.1959	0.9604	-3.7803	up	1.546e-15	2.4358e-14	--	--	--	--	--	--	--	--
Unigene598_All	1064	292	22	14.2695	1.0485	-3.7665	up	4.1013e-63	2.01e-61	gi|262189351|gb|ACY30370.1|	56.2	2e-06	aryl hydrocarbon receptor 1 beta-like protein [Salmo salar]	--	--	--	--
CL455.Contig2_All	649	277	21	22.1923	1.6409	-3.7575	up	7.7375e-60	3.6442e-58	gi|328905031|gb|AEB54791.1|	114	4e-24	single VWC domain protein 1 [Litopenaeus vannamei]	--	--	--	--
Unigene17516_All	539	758	58	73.1221	5.4569	-3.7442	up	1.5696e-160	1.6642e-158	--	--	--	--	--	--	--	--
Unigene2412_All	461	2769	212	312.313	23.3207	-3.7433	up	0	0	gi|363498188|gb|AEW24506.1|	54.3	1e-06	Kazal-type protease inhibitor [Eriocheir sinensis]	sp|P82968|MCPI_MELCP	52.8	3e-07	Four-domain proteases inhibitor OS=Melithaea caledonica PE=1 SV=1
Unigene29658_All	319	26	2	4.2379	0.3179	-3.7367	up	1.1834e-06	8.6652e-06	--	--	--	--	--	--	--	--
Unigene13055_All	218	26	2	6.2013	0.4652	-3.7366	up	1.1834e-06	8.6663e-06	--	--	--	--	--	--	--	--
Unigene31091_All	276	26	2	4.8982	0.3675	-3.7364	up	1.1834e-06	8.6642e-06	--	--	--	--	--	--	--	--
Unigene31258_All	213	26	2	6.3469	0.4762	-3.7364	up	1.1834e-06	8.6632e-06	gi|255653874|gb|ACU25385.1|	68.2	1e-10	crustin 4 [Panulirus japonicus]	--	--	--	--
Unigene15439_All	936	777	60	43.1632	3.2507	-3.731	up	4.769e-164	5.1362e-162	--	--	--	--	--	--	--	--
CL2893.Contig2_All	312	892	69	148.655	11.215	-3.7285	up	5.7126e-188	6.8467e-186	gi|46575823|dbj|BAD16776.1|	118.6	7e-26	calcification-associated peptide-2 [Procambarus clarkii]	sp|P81589|CUC11_CANPG	50.4	9e-07	Cuticle protein CP575 OS=Cancer pagurus PE=1 SV=1
Unigene7129_All	377	77	6	10.6198	0.8071	-3.7179	up	1.8307e-17	3.1858e-16	--	--	--	--	--	--	--	--
CL455.Contig3_All	623	76	6	6.343	0.4884	-3.699	up	3.4463e-17	5.9171e-16	gi|328905031|gb|AEB54791.1|	115.5	1e-24	single VWC domain protein 1 [Litopenaeus vannamei]	--	--	--	--
Unigene36727_All	622	76	6	6.3532	0.4892	-3.699	up	3.4463e-17	5.9154e-16	gi|328905031|gb|AEB54791.1|	115.5	1e-24	single VWC domain protein 1 [Litopenaeus vannamei]	--	--	--	--
CL5487.Contig1_All	409	38	3	4.8309	0.372	-3.6989	up	3.5716e-09	3.5092e-08	--	--	--	--	--	--	--	--
CL1149.Contig1_All	683	680	54	51.7674	4.0094	-3.6906	up	1.5774e-142	1.4904e-140	--	--	--	--	--	--	--	--
Unigene31823_All	298	25	2	4.3621	0.3403	-3.6801	up	2.2372e-06	1.5677e-05	--	--	--	--	--	--	--	--
CL3709.Contig1_All	306	198	16	33.6443	2.6516	-3.6654	up	2.309e-42	8.4367e-41	gi|121484205|gb|ABM54461.1|	73.9	2e-12	cuticle protein CUT12 [Portunus pelagicus] >gi|121484207|gb|ABM54462.1| cuticle protein CUT13 [Portunus pelagicus]	sp|P81582|CUPC3_CANPG	66.2	2e-11	Cuticle protein CP1246 OS=Cancer pagurus PE=1 SV=1
CL3298.Contig1_All	361	37	3	5.3292	0.4214	-3.6607	up	6.7299e-09	6.4317e-08	--	--	--	--	--	--	--	--
Unigene30940_All	409	37	3	4.7038	0.372	-3.6605	up	6.7299e-09	6.4307e-08	--	--	--	--	--	--	--	--
CL171.Contig2_All	744	1548	126	108.185	8.5882	-3.655	up	0	0	--	--	--	--	--	--	--	--
CL3075.Contig2_All	478	49	4	5.3301	0.4244	-3.6507	up	2.1261e-11	2.5442e-10	--	--	--	--	--	--	--	--
Unigene30645_All	341	49	4	7.4715	0.5949	-3.6507	up	2.1261e-11	2.5437e-10	--	--	--	--	--	--	--	--
Unigene30717_All	488	49	4	5.2209	0.4157	-3.6507	up	2.1261e-11	2.5433e-10	--	--	--	--	--	--	--	--
Unigene32632_All	443	24	2	2.8169	0.2289	-3.6213	up	4.219e-06	2.8306e-05	--	--	--	--	--	--	--	--
Unigene31536_All	318	24	2	3.9242	0.3189	-3.6212	up	4.219e-06	2.8309e-05	--	--	--	--	--	--	--	--
Unigene30622_All	284	48	4	8.788	0.7142	-3.6211	up	3.9934e-11	4.6761e-10	--	--	--	--	--	--	--	--
CL2068.Contig2_All	242	24	2	5.1566	0.4191	-3.6211	up	4.219e-06	2.8325e-05	--	--	--	--	--	--	--	--
Unigene31200_All	254	24	2	4.913	0.3993	-3.6211	up	4.219e-06	2.8315e-05	--	--	--	--	--	--	--	--
CL1680.Contig1_All	260	24	2	4.7996	0.3901	-3.621	up	4.219e-06	2.8328e-05	--	--	--	--	--	--	--	--
Unigene30334_All	307	36	3	6.0972	0.4956	-3.6209	up	1.2658e-08	1.1751e-07	gi|328781318|ref|XP_396216.3|	52.8	4e-06	PREDICTED: hypothetical protein LOC412763 isoform 1 [Apis mellifera]	--	--	--	--
Unigene31425_All	423	24	2	2.9501	0.2398	-3.6209	up	4.219e-06	2.8312e-05	--	--	--	--	--	--	--	--
Unigene29645_All	335	24	2	3.7251	0.3028	-3.6208	up	4.219e-06	2.8321e-05	--	--	--	--	--	--	--	--
Unigene31178_All	321	24	2	3.8875	0.316	-3.6208	up	4.219e-06	2.8318e-05	--	--	--	--	--	--	--	--
CL220.Contig1_All	245	155	13	32.8953	2.6908	-3.6118	up	4.4009e-33	1.3238e-31	gi|121484216|gb|ABM54465.1|	63.5	2e-09	cuticle protein CB6 [Portunus pelagicus]	--	--	--	--
Unigene29582_All	292	344	29	61.2553	5.0364	-3.6044	up	1.6093e-71	8.8358e-70	--	--	--	--	--	--	--	--
CL3605.Contig1_All	445	82	7	9.5812	0.7977	-3.5863	up	5.0376e-18	8.9589e-17	--	--	--	--	--	--	--	--
CL5390.Contig1_All	200	35	3	9.0993	0.7607	-3.5804	up	2.3765e-08	2.1441e-07	--	--	--	--	--	--	--	--
CL1646.Contig2_All	798	232	20	15.1166	1.271	-3.5721	up	2.2597e-48	9.0807e-47	gi|220172363|gb|ACL79884.1|	196.1	1e-48	uptative articulin p60 [Rimicaris exoculata]	sp|Q6ZQP7|YV021_HUMAN	54.3	3e-07	Uncharacterized protein LOC284861 OS=Homo sapiens PE=2 SV=1
CL1134.Contig1_All	1332	139	12	5.426	0.4569	-3.5699	up	1.5478e-29	4.2079e-28	gi|288869506|ref|NP_001165860.1|	359.4	2e-97	cuticular protein analogous to peritrophins 3-C precursor [Apis mellifera]	sp|Q7Z5P9|MUC19_HUMAN	54.3	6e-07	Mucin-19 OS=Homo sapiens GN=MUC19 PE=1 SV=2
Unigene30171_All	304	23	2	3.9339	0.3336	-3.5598	up	7.9355e-06	5.0854e-05	--	--	--	--	--	--	--	--
CL3983.Contig2_All	307	23	2	3.8954	0.3304	-3.5595	up	7.9355e-06	5.087e-05	--	--	--	--	--	--	--	--
Unigene30799_All	222	23	2	5.3869	0.4569	-3.5595	up	7.9355e-06	5.0848e-05	--	--	--	--	--	--	--	--
Unigene31012_All	294	23	2	4.0677	0.345	-3.5595	up	7.9355e-06	5.0843e-05	--	--	--	--	--	--	--	--
Unigene5287_All	362	23	2	3.3036	0.2802	-3.5595	up	7.9355e-06	5.0838e-05	--	--	--	--	--	--	--	--
Unigene13565_All	757	126	11	8.6545	0.7369	-3.5539	up	8.3508e-27	2.0752e-25	--	--	--	--	--	--	--	--
CL2359.Contig1_All	205	57	5	14.4574	1.2369	-3.547	up	8.5071e-13	1.1346e-11	--	--	--	--	--	--	--	--
Unigene30353_All	459	102	9	11.5546	0.9943	-3.5386	up	7.0655e-22	1.481e-20	--	--	--	--	--	--	--	--
Unigene3366_All	252	34	3	7.0153	0.6037	-3.5386	up	4.4529e-08	3.886e-07	gi|383853523|ref|XP_003702272.1|	65.5	7e-10	PREDICTED: uncharacterized protein LOC100879591 [Megachile rotundata]	--	--	--	--
Unigene30739_All	279	34	3	6.3364	0.5453	-3.5385	up	4.4529e-08	3.8866e-07	--	--	--	--	--	--	--	--
CL1775.Contig3_All	2092	102	9	2.5352	0.2182	-3.5384	up	7.0655e-22	1.4815e-20	gi|154412515|ref|XP_001579290.1|	60.5	3e-07	dentin sialophosphoprotein precursor [Trichomonas vaginalis G3]	sp|Q01550|TANA_XENLA	62.8	3e-09	Tanabin OS=Xenoups laevis PE=2 SV=1
CL2663.Contig2_All	330	45	4	7.0903	0.6147	-3.5279	up	2.6228e-10	2.8668e-09	--	--	--	--	--	--	--	--
Unigene29547_All	1007	22	2	1.136	0.1007	-3.4958	up	1.4884e-05	9.0655e-05	--	--	--	--	--	--	--	--
Unigene31185_All	763	55	5	3.7481	0.3323	-3.4956	up	2.9625e-12	3.7879e-11	--	--	--	--	--	--	--	--
CL2759.Contig2_All	299	22	2	3.8258	0.3392	-3.4956	up	1.4884e-05	9.0664e-05	--	--	--	--	--	--	--	--
CL3871.Contig1_All	450	176	16	20.3361	1.8031	-3.4955	up	2.1458e-36	6.9211e-35	gi|225714206|gb|ACO12949.1|	109.4	4e-23	Cuticle protein 7 [Lepeophtheirus salmonis]	sp|Q9V7U0|RESIL_DROME	69.3	3e-12	Pro-resilin OS=Drosophila melanogaster GN=resilin PE=1 SV=1
Unigene29932_All	243	44	4	9.4149	0.8348	-3.4954	up	4.8961e-10	5.203e-09	--	--	--	--	--	--	--	--
Unigene30943_All	499	33	3	3.4386	0.3049	-3.4954	up	8.3262e-08	7.0448e-07	gi|242006131|ref|XP_002423908.1|	88.6	1e-16	protein scarlet, uptative [Pediculus humanus corporis] >gi|212507171|gb|EEB11170.1| protein scarlet, uptative [Pediculus humanus corporis]	sp|P45843|SCRT_DROME	82	5e-16	Protein scarlet OS=Drosophila melanogaster GN=st PE=1 SV=3
Unigene9205_All	857	1050	96	63.7054	5.6806	-3.4873	up	6.0193e-209	7.9745e-207	gi|328905031|gb|AEB54791.1|	134.4	5e-30	single VWC domain protein 1 [Litopenaeus vannamei]	--	--	--	--
Unigene30105_All	363	153	14	21.9156	1.9558	-3.4861	up	9.4143e-32	2.7395e-30	--	--	--	--	--	--	--	--
CL5646.Contig1_All	773	610	56	41.0316	3.6738	-3.4814	up	6.0963e-122	5.041e-120	--	--	--	--	--	--	--	--
CL1451.Contig1_All	619	76	7	6.384	0.5735	-3.4766	up	2.1218e-16	3.5119e-15	--	--	--	--	--	--	--	--
CL2656.Contig1_All	6521	4701	435	37.4838	3.3828	-3.47	up	0	0	gi|328698807|ref|XP_003240738.1|	274.2	0	PREDICTED: hypothetical protein LOC100571634 [Acyrthosiphon pisum]	--	--	--	--
Unigene22701_All	629	1473	137	121.764	11.0453	-3.4626	up	1.4234e-290	2.3959e-288	gi|149675211|gb|ABR27687.1|	57.8	3e-07	cuticle proprotein proCP5.2 [Callinectes sapidus]	sp|P81580|CUPC1_CANPG	99.4	5e-21	Cuticle protein CP1158 OS=Cancer pagurus PE=1 SV=1
Unigene2844_All	640	546	51	44.3589	4.0411	-3.4564	up	1.2026e-108	9.0903e-107	--	--	--	--	--	--	--	--
Unigene9758_All	599	64	6	5.5555	0.508	-3.451	up	6.3193e-14	9.0344e-13	gi|47059511|gb|AAT09421.1|	114	3e-24	Kazal-type proteinase inhibitor [Litopenaeus vannamei]	sp|O96790|DPGN_DIPMA	108	8e-24	Serine protease inhibitor dipetalogastin (Fragment) OS=Dipetalogaster maximus PE=1 SV=2
CL1080.Contig1_All	296	53	5	9.3101	0.8566	-3.4421	up	1.026e-11	1.2601e-10	--	--	--	--	--	--	--	--
Unigene32545_All	401	21	2	2.723	0.2529	-3.4286	up	2.783e-05	0.0001613	--	--	--	--	--	--	--	--
CL2516.Contig2_All	311	21	2	3.511	0.3261	-3.4285	up	2.783e-05	0.00016134	--	--	--	--	--	--	--	--
Unigene32162_All	248	21	2	4.4029	0.409	-3.4283	up	2.783e-05	0.00016131	--	--	--	--	--	--	--	--
CL5239.Contig1_All	419	21	2	2.606	0.2421	-3.4282	up	2.783e-05	0.00016133	--	--	--	--	--	--	--	--
CL2893.Contig1_All	375	783	75	108.567	10.1423	-3.4201	up	1.2256e-153	1.2357e-151	gi|46575823|dbj|BAD16776.1|	121.7	8e-27	calcification-associated peptide-2 [Procambarus clarkii]	sp|P81589|CUC11_CANPG	50.4	9e-07	Cuticle protein CP575 OS=Cancer pagurus PE=1 SV=1
CL1893.Contig3_All	1098	487	47	23.0619	2.1707	-3.4093	up	6.2402e-96	4.2714e-94	gi|1094419|prf||2106164A	97.8	8e-19	cuticle protein	sp|Q02817|MUC2_HUMAN	52	2e-06	Mucin-2 OS=Homo sapiens GN=MUC2 PE=1 SV=2
Unigene30632_All	472	62	6	6.83	0.6446	-3.4054	up	2.1761e-13	3.0145e-12	--	--	--	--	--	--	--	--
CL3837.Contig2_All	521	31	3	3.0938	0.292	-3.4053	up	2.8918e-07	2.2931e-06	--	--	--	--	--	--	--	--
CL4792.Contig2_All	336	154	15	23.8314	2.2639	-3.396	up	2.9259e-31	8.4032e-30	gi|54042629|gb|AAV28478.1|	120.2	2e-26	calcified cuticle protein CP8.5 [Callinectes sapidus]	--	--	--	--
CL1261.Contig2_All	440	184	18	21.7437	2.0746	-3.3897	up	5.1554e-37	1.6938e-35	--	--	--	--	--	--	--	--
Unigene3419_All	612	153	15	12.9989	1.2429	-3.3866	up	5.4066e-31	1.5434e-29	--	--	--	--	--	--	--	--
Unigene30524_All	297	71	7	12.43	1.1952	-3.3785	up	4.6572e-15	7.1297e-14	--	--	--	--	--	--	--	--
CL2969.Contig1_All	212	81	8	19.8663	1.9136	-3.376	up	5.4328e-17	9.2454e-16	--	--	--	--	--	--	--	--
CL1851.Contig2_All	435	70	7	8.3671	0.816	-3.3581	up	8.6084e-15	1.2976e-13	--	--	--	--	--	--	--	--
CL3002.Contig1_All	341	20	2	3.0496	0.2974	-3.3581	up	5.1866e-05	0.00028495	--	--	--	--	--	--	--	--
CL932.Contig2_All	311	20	2	3.3438	0.3261	-3.3581	up	5.1866e-05	0.00028492	--	--	--	--	--	--	--	--
Unigene25126_All	267	20	2	3.8948	0.3799	-3.3579	up	5.1866e-05	0.0002849	--	--	--	--	--	--	--	--
Unigene32302_All	267	20	2	3.8948	0.3799	-3.3579	up	5.1866e-05	0.00028482	--	--	--	--	--	--	--	--
Unigene31376_All	293	20	2	3.5492	0.3462	-3.3578	up	5.1866e-05	0.00028487	--	--	--	--	--	--	--	--
Unigene32291_All	293	20	2	3.5492	0.3462	-3.3578	up	5.1866e-05	0.00028485	--	--	--	--	--	--	--	--
CL3628.Contig3_All	1028	334	34	16.8936	1.6772	-3.3324	up	5.5739e-65	2.8076e-63	gi|220172363|gb|ACL79884.1|	287	8e-76	uptative articulin p60 [Rimicaris exoculata]	sp|Q02910|CPN_DROME	61.6	3e-09	Calphotin OS=Drosophila melanogaster GN=Cpn PE=2 SV=2
CL455.Contig4_All	556	234	24	21.8831	2.189	-3.3215	up	7.4757e-46	2.8765e-44	gi|328905031|gb|AEB54791.1|	115.5	1e-24	single VWC domain protein 1 [Litopenaeus vannamei]	--	--	--	--
Unigene9785_All	214	126	13	30.6143	3.0806	-3.3129	up	2.7145e-25	6.4143e-24	--	--	--	--	--	--	--	--
Unigene30464_All	555	87	9	8.1507	0.8223	-3.3092	up	7.3847e-18	1.3035e-16	--	--	--	--	--	--	--	--
Unigene29785_All	388	29	3	3.8863	0.3921	-3.3091	up	9.9465e-07	7.3514e-06	--	--	--	--	--	--	--	--
Unigene33055_All	629	29	3	2.3973	0.2419	-3.3089	up	9.9465e-07	7.3497e-06	--	--	--	--	--	--	--	--
Unigene30379_All	252	67	7	13.8243	1.4087	-3.2948	up	5.3967e-14	7.7334e-13	--	--	--	--	--	--	--	--
Unigene30021_All	296	19	2	3.3376	0.3426	-3.2842	up	9.6313e-05	0.00049985	--	--	--	--	--	--	--	--
Unigene32222_All	305	19	2	3.2391	0.3325	-3.2842	up	9.6313e-05	0.00049973	--	--	--	--	--	--	--	--
CL1706.Contig2_All	417	19	2	2.3691	0.2432	-3.2841	up	9.6313e-05	0.00049998	--	--	--	--	--	--	--	--
Unigene33369_All	290	19	2	3.4066	0.3497	-3.2841	up	9.6313e-05	0.00049964	--	--	--	--	--	--	--	--
Unigene31759_All	202	19	2	4.8907	0.5021	-3.284	up	9.6313e-05	0.00049981	--	--	--	--	--	--	--	--
CL4333.Contig1_All	285	19	2	3.4664	0.3559	-3.2839	up	9.6313e-05	0.00049994	--	--	--	--	--	--	--	--
Unigene29627_All	467	19	2	2.1155	0.2172	-3.2839	up	9.6313e-05	0.00049989	gi|321452056|gb|EFX63534.1|	154.5	1e-36	hypothetical protein DAPupDRAFT_67046 [Daphnia uplex]	sp|P83088|FUCTC_DROME	146	2e-35	Alpha-(1,3)-fucosyltransferase C OS=Drosophila melanogaster GN=FucTC PE=2 SV=4
Unigene30601_All	393	47	5	6.2183	0.6452	-3.2687	up	4.1056e-10	4.3895e-09	--	--	--	--	--	--	--	--
CL2470.Contig3_All	435	28	3	3.3469	0.3497	-3.2586	up	1.8373e-06	1.307e-05	gi|54042629|gb|AAV28478.1|	113.6	2e-24	calcified cuticle protein CP8.5 [Callinectes sapidus]	sp|Q7JZV0|LCP2A_DROME	49.3	3e-06	Cuticular protein 47Eg OS=Drosophila melanogaster GN=Cpr47Eg PE=1 SV=1
Unigene30896_All	332	28	3	4.3852	0.4582	-3.2586	up	1.8373e-06	1.3068e-05	--	--	--	--	--	--	--	--
CL899.Contig1_All	799	84	9	5.4664	0.5712	-3.2585	up	4.5831e-17	7.8276e-16	--	--	--	--	--	--	--	--
Unigene31153_All	275	28	3	5.2941	0.5532	-3.2585	up	1.8373e-06	1.3067e-05	--	--	--	--	--	--	--	--
CL2453.Contig1_All	639	37	4	3.0107	0.3174	-3.2457	up	3.6733e-08	3.2546e-07	--	--	--	--	--	--	--	--
CL318.Contig1_All	340	37	4	5.6584	0.5966	-3.2456	up	3.6733e-08	3.2541e-07	gi|321474894|gb|EFX85858.1|	85.9	5e-16	hypothetical protein DAPupDRAFT_309115 [Daphnia uplex]	sp|O75882|ATRN_HUMAN	54.3	6e-08	Attractin OS=Homo sapiens GN=ATRN PE=1 SV=2
CL1519.Contig1_All	320	83	9	13.4864	1.4263	-3.2412	up	8.4045e-17	1.4119e-15	gi|321476876|gb|EFX87836.1|	93.6	2e-18	hypothetical protein DAPupDRAFT_235068 [Daphnia uplex]	sp|P35084|RPB1_DICDI	49.7	1e-06	DNA-directed RNA polymerase II subunit rpb1 OS=Dictyostelium discoideum GN=polr2a PE=2 SV=2
CL1821.Contig2_All	240	46	5	9.9659	1.0565	-3.2377	up	7.5473e-10	7.8471e-09	--	--	--	--	--	--	--	--
Unigene29846_All	556	868	95	81.1732	8.6647	-3.2278	up	2.0563e-161	2.1916e-159	--	--	--	--	--	--	--	--
Unigene30257_All	636	164	18	13.4077	1.4352	-3.2237	up	9.9691e-32	2.8996e-30	gi|298162780|gb|ADI59754.1|	75.9	1e-12	early cuticle protein 6 [Callinectes sapidus]	sp|O02387|CU17_BOMMO	55.8	7e-08	Larval cuticle protein LCP-17 OS=Bombyx mori GN=LCP17 PE=2 SV=1
Unigene30402_All	1791	336	37	9.7546	1.0476	-3.219	up	2.4006e-63	1.1812e-61	gi|91081495|ref|XP_974508.1|	237.7	1e-60	PREDICTED: similar to GA15514-PA [Tribolium castaneum] >gi|270005143|gb|EFA01591.1| hypothetical protein TcasGA2_TC007154 [Tribolium castaneum]	sp|P41157|FLI1_XENLA	221	5e-57	Retroviral integration site protein Fli-1 homolog OS=Xenoups laevis GN=fli1 PE=2 SV=1
CL2893.Contig3_All	466	1128	125	125.861	13.6028	-3.2099	up	3.9665e-208	5.2101e-206	gi|46575823|dbj|BAD16776.1|	119.4	4e-26	calcification-associated peptide-2 [Procambarus clarkii]	sp|P81589|CUC11_CANPG	54.7	8e-08	Cuticle protein CP575 OS=Cancer pagurus PE=1 SV=1
Unigene31887_All	238	18	2	3.9325	0.4261	-3.2062	up	0.00017815	0.00086914	--	--	--	--	--	--	--	--
Unigene32854_All	298	18	2	3.1407	0.3403	-3.2062	up	0.00017815	0.00086901	--	--	--	--	sp|Q9U539|OCT1_CAEEL	47.8	6e-06	Organic cation transporter 1 OS=Caenorhabditis elegans GN=oct-1 PE=1 SV=3
CL2508.Contig4_All	237	27	3	5.9236	0.6419	-3.2061	up	3.3838e-06	2.3026e-05	--	--	--	--	--	--	--	--
Unigene32087_All	563	27	3	2.4936	0.2702	-3.2061	up	3.3838e-06	2.3014e-05	--	--	--	--	--	--	--	--
CL2566.Contig1_All	265	18	2	3.5318	0.3827	-3.2061	up	0.00017815	0.00086956	--	--	--	--	--	--	--	--
Unigene31824_All	273	18	2	3.4283	0.3715	-3.2061	up	0.00017815	0.00086928	gi|307205262|gb|EFN83642.1|	67.8	1e-10	hypothetical protein EAI_06593 [Harpegnathos saltator]	--	--	--	--
Unigene32650_All	273	18	2	3.4283	0.3715	-3.2061	up	0.00017815	0.00086907	--	--	--	--	--	--	--	--
Unigene30133_All	353	81	9	11.931	1.2929	-3.206	up	2.8168e-16	4.6249e-15	--	--	--	--	--	--	--	--
Unigene29537_All	307	45	5	7.6215	0.8259	-3.206	up	1.3847e-09	1.4075e-08	--	--	--	--	--	--	--	--
Unigene30513_All	257	45	5	9.1043	0.9866	-3.206	up	1.3847e-09	1.4072e-08	--	--	--	--	--	--	--	--
Unigene30733_All	274	36	4	6.8316	0.7403	-3.206	up	6.7496e-08	5.8016e-07	--	--	--	--	--	--	--	--
CL3110.Contig1_All	381	27	3	3.6847	0.3993	-3.206	up	3.3838e-06	2.3024e-05	--	--	--	--	--	--	--	--
CL5473.Contig2_All	384	27	3	3.656	0.3962	-3.206	up	3.3838e-06	2.3021e-05	--	--	--	--	--	--	--	--
Unigene30859_All	291	27	3	4.8243	0.5228	-3.206	up	3.3838e-06	2.3016e-05	--	--	--	--	--	--	--	--
CL1489.Contig2_All	295	18	2	3.1726	0.3438	-3.206	up	0.00017815	0.00086963	--	--	--	--	--	--	--	--
Unigene31037_All	211	18	2	4.4357	0.4807	-3.206	up	0.00017815	0.00086935	--	--	--	--	--	--	--	--
Unigene31885_All	250	18	2	3.7437	0.4057	-3.206	up	0.00017815	0.00086921	--	--	--	--	--	--	--	--
CL3210.Contig2_All	690	18	2	1.3564	0.147	-3.2059	up	0.00017815	0.00086949	gi|312379068|gb|EFR25468.1|	85.1	2e-15	hypothetical protein AND_26836 [Anopheles darlingi]	sp|Q3ZC22|HSBP1_BOVIN	79	9e-15	Heat shock factor-binding protein 1 OS=Bos taurus GN=HSBP1 PE=3 SV=1
Unigene30894_All	236	18	2	3.9658	0.4298	-3.2059	up	0.00017815	0.00086942	--	--	--	--	--	--	--	--
CL1343.Contig1_All	543	268	30	25.6627	2.8017	-3.1953	up	1.6875e-50	7.0429e-49	gi|46575823|dbj|BAD16776.1|	128.6	1e-28	calcification-associated peptide-2 [Procambarus clarkii]	sp|P81589|CUC11_CANPG	63.5	2e-10	Cuticle protein CP575 OS=Cancer pagurus PE=1 SV=1
Unigene30586_All	223	35	4	8.1608	0.9096	-3.1654	up	1.2372e-07	1.0294e-06	--	--	--	--	--	--	--	--
Unigene30907_All	282	35	4	6.4534	0.7193	-3.1654	up	1.2372e-07	1.0293e-06	gi|357623832|gb|EHJ74837.1|	56.6	3e-07	hypothetical protein KGM_07103 [Danaus plexipups]	--	--	--	--
CL3572.Contig1_All	674	1301	149	100.366	11.2107	-3.1623	up	2.164e-236	3.0788e-234	--	--	--	--	--	--	--	--
Unigene30454_All	431	61	7	7.359	0.8236	-3.1595	up	2.0452e-12	2.6425e-11	--	--	--	--	--	--	--	--
Unigene4506_All	349	87	10	12.9617	1.453	-3.1571	up	3.7081e-17	6.3506e-16	--	--	--	--	--	--	--	--
CL4408.Contig2_All	433	165	19	19.8136	2.2252	-3.1545	up	2.705e-31	7.776e-30	--	--	--	--	--	--	--	--
Unigene30629_All	213	26	3	6.3469	0.7142	-3.1517	up	6.213e-06	4.0429e-05	--	--	--	--	--	--	--	--
Unigene30984_All	288	26	3	4.6941	0.5282	-3.1517	up	6.213e-06	4.0425e-05	gi|322504193|emb|CAM36808.2|	54.7	1e-06	hypothetical protein LBRM_03_0720 [Leishmania braziliensis MHOM/BR/75/M2904]	sp|P21260|YPRO_OWEFU	47.4	7e-06	Uncharacterized proline-rich protein (Fragment) OS=Owenia fusiformis PE=4 SV=1
Unigene29965_All	216	182	21	43.8112	4.9303	-3.1516	up	2.4327e-34	7.5008e-33	--	--	--	--	--	--	--	--
CL3936.Contig2_All	245	130	15	27.5896	3.1048	-3.1516	up	6.1914e-25	1.4508e-23	--	--	--	--	--	--	--	--
CL4605.Contig1_All	370	52	6	7.3075	0.8223	-3.1516	up	9.6709e-11	1.0958e-09	--	--	--	--	--	--	--	--
Unigene31141_All	281	26	3	4.811	0.5414	-3.1516	up	6.213e-06	4.0417e-05	--	--	--	--	--	--	--	--
Unigene31114_All	271	26	3	4.9885	0.5614	-3.1515	up	6.213e-06	4.0421e-05	--	--	--	--	--	--	--	--
CL5745.Contig4_All	382	86	10	11.7059	1.3275	-3.1405	up	6.7529e-17	1.1388e-15	--	--	--	--	--	--	--	--
CL5219.Contig2_All	320	34	4	5.5245	0.6339	-3.1235	up	2.2621e-07	1.8145e-06	gi|260812838|ref|XP_002601127.1|	84.3	1e-15	hypothetical protein BRAFLDRAFT_214610 [Branchiostoma floridae] >gi|229286418|gb|EEN57139.1| hypothetical protein BRAFLDRAFT_214610 [Branchiostoma floridae]	sp|Q6A051|ATRN1_MOUSE	67.8	5e-12	Attractin-like protein 1 OS=Mus musculus GN=Atrnl1 PE=1 SV=2
Unigene30580_All	333	42	5	6.558	0.7614	-3.1065	up	8.4488e-09	8.0098e-08	--	--	--	--	--	--	--	--
CL1129.Contig2_All	351	25	3	3.7034	0.4334	-3.0951	up	1.137e-05	7.0787e-05	--	--	--	--	--	--	--	--
Unigene31040_All	288	25	3	4.5135	0.5282	-3.0951	up	1.137e-05	7.0744e-05	--	--	--	--	--	--	--	--
Unigene31395_All	288	25	3	4.5135	0.5282	-3.0951	up	1.137e-05	7.0737e-05	--	--	--	--	--	--	--	--
Unigene32606_All	327	25	3	3.9752	0.4652	-3.0951	up	1.137e-05	7.073e-05	gi|242018747|ref|XP_002429835.1|	115.9	4e-25	suppressor of fused, uptative [Pediculus humanus corporis] >gi|212514853|gb|EEB17097.1| suppressor of fused, uptative [Pediculus humanus corporis]	sp|Q9Z0P7|SUFU_MOUSE	96.7	1e-20	Suppressor of fused homolog OS=Mus musculus GN=Sufu PE=1 SV=1
Unigene33489_All	484	25	3	2.6857	0.3143	-3.0951	up	1.137e-05	7.0722e-05	gi|241691950|ref|XP_002412939.1|	107.8	1e-22	histidine ammonia lyase, uptative [Ixodes scauplaris] >gi|215506741|gb|EEC16235.1| histidine ammonia lyase, uptative [Ixodes scauplaris]	sp|P21213|HUTH_RAT	87	2e-17	Histidine ammonia-lyase OS=Rattus norvegicus GN=Hal PE=1 SV=1
Unigene31008_All	251	25	3	5.1789	0.6061	-3.095	up	1.137e-05	7.0751e-05	gi|270014601|gb|EFA11049.1|	60.5	2e-08	hypothetical protein TcasGA2_TC004643 [Tribolium castaneum]	--	--	--	--
CL3266.Contig2_All	256	25	3	5.0777	0.5943	-3.0949	up	1.137e-05	7.078e-05	--	--	--	--	--	--	--	--
CL3861.Contig3_All	455	25	3	2.8569	0.3344	-3.0948	up	1.137e-05	7.0772e-05	--	--	--	--	--	--	--	--
Unigene8349_All	724	208	25	14.938	1.7511	-3.0927	up	2.3359e-38	7.9461e-37	gi|115728483|ref|XP_794275.2|	71.6	3e-11	PREDICTED: hypothetical protein [Strongylocentrotus uprupratus] >gi|115936328|ref|XP_001175543.1| PREDICTED: hypothetical protein [Strongylocentrotus uprupratus]	--	--	--	--
CL182.Contig3_All	870	2029	245	121.264	14.2808	-3.086	up	0	0	--	--	--	--	--	--	--	--
CL354.Contig3_All	250	33	4	6.8634	0.8114	-3.0804	up	4.125e-07	3.2049e-06	--	--	--	--	--	--	--	--
Unigene4689_All	592	140	17	12.2963	1.4562	-3.0779	up	3.56e-26	8.6855e-25	gi|170066819|ref|XP_001868236.1|	105.1	1e-21	cuticle protein [Culex quinquefasciatus] >gi|167862979|gb|EDS26362.1| cuticle protein [Culex quinquefasciatus]	sp|P81225|CU21_LOCMI	77	2e-14	Cuticle protein 21 OS=Locusta migratoria GN=ACP21 PE=1 SV=1
Unigene30520_All	699	41	5	3.0498	0.3627	-3.0719	up	1.5371e-08	1.4156e-07	--	--	--	--	--	--	--	--
CL1345.Contig1_All	301	41	5	7.0825	0.8424	-3.0717	up	1.5371e-08	1.4158e-07	--	--	--	--	--	--	--	--
Unigene30562_All	486	49	6	5.2424	0.6261	-3.0658	up	5.8292e-10	6.1575e-09	gi|326919749|ref|XP_003206140.1|	96.3	4e-19	PREDICTED: gamma-butyrobetaine dioxygenase-like [Meleagris gallopavo]	sp|Q9QZU7|BODG_RAT	91.3	8e-19	Gamma-butyrobetaine dioxygenase OS=Rattus norvegicus GN=Bbox1 PE=1 SV=1
CL3168.Contig2_All	367	65	8	9.2091	1.1054	-3.0585	up	8.6741e-13	1.1561e-11	--	--	--	--	--	--	--	--
CL1783.Contig1_All	707	89	11	6.5454	0.789	-3.0524	up	5.2417e-17	8.9325e-16	--	--	--	--	--	--	--	--
Unigene28905_All	559	89	11	8.2784	0.9979	-3.0524	up	5.2417e-17	8.93e-16	--	--	--	--	--	--	--	--
Unigene9718_All	671	105	13	8.1364	0.9825	-3.0499	up	8.2431e-20	1.5864e-18	--	--	--	--	--	--	--	--
Unigene25033_All	424	137	17	16.8005	2.0332	-3.0467	up	2.103e-25	4.9885e-24	gi|321457991|gb|EFX69067.1|	97.4	1e-19	hypothetical protein DAPupDRAFT_301173 [Daphnia uplex]	sp|P45583|CU19_LOCMI	60.1	1e-09	Cuticle protein 19 OS=Locusta migratoria PE=1 SV=1
CL3093.Contig3_All	328	48	6	7.6091	0.9276	-3.0362	up	1.0567e-09	1.0884e-08	--	--	--	--	--	--	--	--
CL3075.Contig1_All	362	32	4	4.5963	0.5603	-3.0362	up	7.5007e-07	5.6057e-06	--	--	--	--	--	--	--	--
Unigene31416_All	321	24	3	3.8875	0.4739	-3.0362	up	2.0734e-05	0.00012296	--	--	--	--	--	--	--	--
Unigene1815_All	248	40	5	8.3864	1.0224	-3.0361	up	2.7899e-08	2.501e-07	--	--	--	--	--	--	--	--
CL3189.Contig1_All	393	24	3	3.1753	0.3871	-3.0361	up	2.0734e-05	0.00012299	--	--	--	--	--	--	--	--
Unigene31021_All	497	40	5	4.1848	0.5102	-3.036	up	2.7899e-08	2.5007e-07	--	--	--	--	--	--	--	--
CL1953.Contig4_All	481	24	3	2.5944	0.3163	-3.036	up	2.0734e-05	0.00012301	--	--	--	--	--	--	--	--
CL534.Contig2_All	322	24	3	3.8755	0.4725	-3.036	up	2.0734e-05	0.00012298	--	--	--	--	--	--	--	--
Unigene30878_All	259	24	3	4.8181	0.5874	-3.036	up	2.0734e-05	0.00012297	--	--	--	--	--	--	--	--
CL4568.Contig2_All	646	213	27	17.1441	2.1195	-3.0159	up	2.5457e-38	8.6406e-37	gi|321464589|gb|EFX75596.1|	55.1	2e-06	hypothetical protein DAPupDRAFT_306733 [Daphnia uplex]	--	--	--	--
CL2162.Contig2_All	321	71	9	11.5006	1.4218	-3.0159	up	1.1062e-13	1.5587e-12	--	--	--	--	--	--	--	--
Unigene31540_All	697	71	9	5.2966	0.6548	-3.0159	up	1.1062e-13	1.5583e-12	--	--	--	--	--	--	--	--
Unigene29528_All	562	140	18	12.9527	1.6242	-2.9955	up	1.6043e-25	3.8189e-24	--	--	--	--	--	--	--	--
CL4132.Contig1_All	1254	171	22	7.0903	0.8897	-2.9945	up	7.5953e-31	2.1572e-29	--	--	--	--	--	--	--	--
CL255.Contig3_All	793	170	22	11.1466	1.4069	-2.986	up	1.365e-30	3.8413e-29	gi|260784697|ref|XP_002587401.1|	100.1	9e-20	hypothetical protein BRAFLDRAFT_238613 [Branchiostoma floridae] >gi|229272547|gb|EEN43412.1| hypothetical protein BRAFLDRAFT_238613 [Branchiostoma floridae]	sp|P35555|FBN1_HUMAN	91.3	2e-18	Fibrillin-1 OS=Homo sapiens GN=FBN1 PE=1 SV=3
Unigene4641_All	216	77	10	18.5355	2.3478	-2.9809	up	1.409e-14	2.0957e-13	--	--	--	--	--	--	--	--
Unigene31502_All	335	23	3	3.5699	0.4541	-2.9748	up	3.7667e-05	0.00021224	--	--	--	--	--	--	--	--
Unigene31515_All	349	23	3	3.4267	0.4359	-2.9748	up	3.7667e-05	0.00021222	--	--	--	--	--	--	--	--
Unigene30978_All	510	46	6	4.6898	0.5966	-2.9747	up	3.4507e-09	3.3942e-08	--	--	--	--	--	--	--	--
Unigene32386_All	247	23	3	4.8417	0.6159	-2.9747	up	3.7667e-05	0.00021221	--	--	--	--	--	--	--	--
Unigene31256_All	200	23	3	5.9795	0.7607	-2.9746	up	3.7667e-05	0.00021226	--	--	--	--	--	--	--	--
Unigene17794_All	826	290	38	18.2552	2.333	-2.968	up	8.0375e-51	3.3706e-49	--	--	--	--	--	--	--	--
Unigene37631_All	402	76	10	9.83	1.2615	-2.9621	up	2.5339e-14	3.7184e-13	--	--	--	--	--	--	--	--
CL2495.Contig1_All	209	38	5	9.4538	1.2132	-2.9621	up	9.1231e-08	7.6789e-07	--	--	--	--	--	--	--	--
Unigene30596_All	211	38	5	9.3642	1.2017	-2.9621	up	9.1231e-08	7.6779e-07	--	--	--	--	--	--	--	--
Unigene9585_All	211	53	7	13.0605	1.6824	-2.9566	up	2.3816e-10	2.6107e-09	--	--	--	--	--	--	--	--
CL4144.Contig1_All	200	151	20	39.2568	5.0711	-2.9526	up	4.8452e-27	1.2129e-25	--	--	--	--	--	--	--	--
Unigene30529_All	244	45	6	9.5894	1.247	-2.943	up	6.2149e-09	5.9543e-08	--	--	--	--	--	--	--	--
Unigene30235_All	267	30	4	5.8422	0.7597	-2.943	up	2.4576e-06	1.7044e-05	--	--	--	--	--	--	--	--
Unigene31833_All	478	30	4	3.2633	0.4244	-2.9428	up	2.4576e-06	1.7042e-05	gi|348506808|ref|XP_003440949.1|	78.6	9e-14	PREDICTED: DNA ligase 4 [Oreochromis niloticus]	sp|Q90YB1|DNLI4_CHICK	71.2	9e-13	DNA ligase 4 OS=Gallus gallus GN=LIG4 PE=2 SV=2
Unigene30584_All	258	37	5	7.4568	0.9828	-2.9236	up	1.6432e-07	1.342e-06	--	--	--	--	--	--	--	--
Unigene30872_All	374	37	5	5.144	0.678	-2.9235	up	1.6432e-07	1.3419e-06	--	--	--	--	sp|Q54KD5|Y7399_DICDI	49.3	2e-06	P17/29C-like protein DDB_G0287399 OS=Dictyostelium discoideum GN=DDB_G0287399 PE=3 SV=1
Unigene28283_All	296	44	6	7.7291	1.0279	-2.9106	up	1.1167e-08	1.0431e-07	--	--	--	--	--	--	--	--
CL5542.Contig1_All	290	22	3	3.9445	0.5246	-2.9106	up	6.8152e-05	0.00036681	--	--	--	--	--	--	--	--
Unigene31225_All	376	22	3	3.0423	0.4046	-2.9106	up	6.8152e-05	0.00036674	--	--	--	--	--	--	--	--
Unigene31547_All	255	22	3	4.4859	0.5966	-2.9106	up	6.8152e-05	0.00036671	--	--	--	--	--	--	--	--
Unigene31802_All	397	22	3	2.8814	0.3832	-2.9106	up	6.8152e-05	0.00036668	--	--	--	--	--	--	--	--
Unigene32055_All	416	22	3	2.7498	0.3657	-2.9106	up	6.8152e-05	0.00036665	gi|15425681|dbj|BAB64297.1|	71.6	1e-11	I-connectin [Procambarus clarkii]	--	--	--	--
Unigene31001_All	392	22	3	2.9181	0.3881	-2.9105	up	6.8152e-05	0.00036677	--	--	--	--	--	--	--	--
CL224.Contig3_All	792	22	3	1.4443	0.1921	-2.9104	up	6.8152e-05	0.00036684	gi|145502701|ref|XP_001437328.1|	60.8	6e-08	hypothetical protein [Paramecium tetraurelia strain d4-2] >gi|124404478|emb|CAK69931.1| unnamed protein product [Paramecium tetraurelia]	sp|Q55CW2|SAMKC_DICDI	56.6	6e-08	Probable serine/threonine-protein kinase samkC OS=Dictyostelium discoideum GN=samkC PE=3 SV=2
CL5376.Contig1_All	1303	167	23	6.6641	0.8951	-2.8963	up	3.3392e-29	8.9908e-28	--	--	--	--	--	--	--	--
Unigene9472_All	792	398	55	26.1292	3.5216	-2.8914	up	2.3193e-67	1.2067e-65	gi|321478942|gb|EFX89898.1|	134.4	4e-30	phospholipase-like protein A2, group [Daphnia uplex]	sp|C1JAR9|PA2_SCOVI	94.4	2e-19	Phospholipase Scol/Pla OS=Scolopendra viridis PE=1 SV=1
CL227.Contig1_All	400	36	5	4.6796	0.6339	-2.8841	up	2.9514e-07	2.3379e-06	--	--	--	--	--	--	--	--
Unigene30746_All	301	36	5	6.2188	0.8424	-2.8841	up	2.9514e-07	2.3376e-06	--	--	--	--	--	--	--	--
Unigene30773_All	207	36	5	9.0427	1.2249	-2.8841	up	2.9514e-07	2.3373e-06	--	--	--	--	--	--	--	--
Unigene5136_All	588	410	57	36.2555	4.9159	-2.8827	up	3.9352e-69	2.0899e-67	--	--	--	--	--	--	--	--
CL2285.Contig1_All	473	79	11	8.6843	1.1793	-2.8805	up	1.8419e-14	2.7217e-13	--	--	--	--	--	--	--	--
Unigene30919_All	372	43	6	6.0103	0.8179	-2.8774	up	2.0018e-08	1.8267e-07	--	--	--	--	--	--	--	--
Unigene3222_All	710	214	30	15.672	2.1427	-2.8707	up	1.111e-36	3.6116e-35	--	--	--	--	--	--	--	--
CL5383.Contig1_All	866	162	23	9.7267	1.3468	-2.8524	up	5.9749e-28	1.5498e-26	--	--	--	--	--	--	--	--
Unigene30158_All	225	225	32	51.9958	7.2123	-2.8499	up	3.2905e-38	1.1144e-36	--	--	--	--	--	--	--	--
CL2840.Contig3_All	299	42	6	7.3038	1.0176	-2.8435	up	3.5792e-08	3.173e-07	--	--	--	--	--	--	--	--
CL3134.Contig1_All	429	35	5	4.2421	0.591	-2.8435	up	5.2856e-07	4.059e-06	--	--	--	--	--	--	--	--
Unigene30415_All	247	35	5	7.3678	1.0265	-2.8435	up	5.2856e-07	4.058e-06	--	--	--	--	--	--	--	--
Unigene31828_All	420	35	5	4.333	0.6037	-2.8435	up	5.2856e-07	4.0575e-06	gi|242010783|ref|XP_002426138.1|	76.3	4e-13	conserved hypothetical protein [Pediculus humanus corporis] >gi|212510185|gb|EEB13400.1| conserved hypothetical protein [Pediculus humanus corporis]	sp|Q9VEG6|PERC_DROME	62	4e-10	Chorion peroxidase OS=Drosophila melanogaster GN=Pxt PE=2 SV=3
CL3199.Contig2_All	260	21	3	4.1997	0.5851	-2.8435	up	0.00012277	0.00062433	gi|262401147|gb|ACY66476.1|	71.2	1e-11	glucosyl/glucuronosyl transferase [Scylla paramamosain]	--	--	--	--
Unigene32412_All	330	21	3	3.3088	0.461	-2.8435	up	0.00012277	0.00062418	gi|321472149|gb|EFX83120.1|	114.8	1e-24	hypothetical protein DAPupDRAFT_2393 [Daphnia uplex]	--	--	--	--
Unigene32469_All	277	21	3	3.9419	0.5492	-2.8435	up	0.00012277	0.00062413	--	--	--	--	--	--	--	--
Unigene30366_All	228	35	5	7.9818	1.1121	-2.8434	up	5.2856e-07	4.0585e-06	--	--	--	--	--	--	--	--
Unigene31135_All	320	28	4	4.5496	0.6339	-2.8434	up	7.9461e-06	5.0901e-05	--	--	--	--	--	--	--	--
Unigene32729_All	313	21	3	3.4885	0.4861	-2.8433	up	0.00012277	0.00062407	gi|27545197|ref|NP_775331.1|	85.5	6e-16	epididymal secretory protein E1 precursor [Danio rerio] >gi|14423799|sp|Q9DGJ3.1|NPC2_DANRE RecName: Full=Epididymal secretory protein E1; AltName: Full=16.5 kDa secretory protein; AltName: Full=Niemann Pick type C2 protein homolog; Flags: Precursor >gi|9802429|gb|AAF99719.1|AF291663_1 16.5 kDa secretory protein [Danio rerio] >gi|28279146|gb|AAH45895.1| Npc2 protein [Danio rerio]	sp|Q9DGJ3|NPC2_DANRE	85.5	2e-17	Epididymal secretory protein E1 OS=Danio rerio GN=npc2 PE=2 SV=1
CL532.Contig3_All	1235	21	3	0.8841	0.1232	-2.8432	up	0.00012277	0.00062423	gi|307199133|gb|EFN79843.1|	68.9	4e-10	hypothetical protein EAI_11049 [Harpegnathos saltator]	sp|C0H4W3|HEPF1_PLAF7	67.8	5e-11	Probable ATP-dependent helicase PF08_0048 OS=Plasmodium falciparum (isolate 3D7) GN=PF08_0048 PE=3 SV=1
Unigene5261_All	226	481	69	110.664	15.4827	-2.8375	up	1.6293e-79	9.6327e-78	--	--	--	--	--	--	--	--
CL4039.Contig2_All	1408	132	19	4.8746	0.6843	-2.8326	up	6.9885e-23	1.5207e-21	--	--	--	--	--	--	--	--
Unigene6173_All	1306	415	60	16.5224	2.3298	-2.8261	up	1.4999e-68	7.9041e-67	gi|321471179|gb|EFX82152.1|	253.4	1e-65	hypothetical protein DAPupDRAFT_302543 [Daphnia uplex]	sp|O75897|ST1C4_HUMAN	161	3e-39	Sulfotransferase 1C4 OS=Homo sapiens GN=SULT1C4 PE=1 SV=2
Unigene16842_All	589	669	97	59.058	8.3515	-2.822	up	2.6693e-109	2.0251e-107	--	--	--	--	--	--	--	--
CL4724.Contig2_All	514	41	6	4.1475	0.592	-2.8086	up	6.3827e-08	5.4985e-07	gi|301623601|ref|XP_002941104.1|	175.3	9e-43	PREDICTED: attractin-like protein 1-like [Xenoups (Silurana) tropicalis]	sp|Q6A051|ATRN1_MOUSE	166	2e-41	Attractin-like protein 1 OS=Mus musculus GN=Atrnl1 PE=1 SV=2
CL1775.Contig2_All	1991	239	35	6.2416	0.8915	-2.8076	up	6.9473e-40	2.4262e-38	gi|194869338|ref|XP_001972434.1|	62.4	8e-08	GG13891 [Drosophila erecta] >gi|190654217|gb|EDV51460.1| GG13891 [Drosophila erecta]	sp|Q01550|TANA_XENLA	62.8	3e-09	Tanabin OS=Xenoups laevis PE=2 SV=1
Unigene27129_All	443	143	21	16.7842	2.4039	-2.8037	up	2.0166e-24	4.6476e-23	--	--	--	--	--	--	--	--
Unigene31321_All	350	34	5	5.051	0.7244	-2.8017	up	9.4364e-07	6.9912e-06	gi|291231010|ref|XP_002735461.1|	91.3	1e-17	PREDICTED: zinc finger, DHHC-type containing 3-like [Saccoglossus kowalevskii]	--	--	--	--
CL3132.Contig2_All	374	34	5	4.7269	0.678	-2.8015	up	9.4364e-07	6.9921e-06	--	--	--	--	--	--	--	--
Unigene25992_All	434	258	38	30.9099	4.4402	-2.7994	up	8.3796e-43	3.0874e-41	--	--	--	--	--	--	--	--
CL1824.Contig2_All	223	427	63	99.5614	14.3265	-2.7969	up	9.9609e-70	5.3405e-68	--	--	--	--	--	--	--	--
CL5430.Contig2_All	537	304	45	29.4352	4.2496	-2.7921	up	5.066e-50	2.0959e-48	--	--	--	--	--	--	--	--
Unigene32539_All	585	27	4	2.3998	0.3467	-2.7912	up	1.421e-05	8.6705e-05	--	--	--	--	--	--	--	--
CL3307.Contig1_All	336	81	12	12.5347	1.8111	-2.791	up	2.3164e-14	3.4081e-13	--	--	--	--	--	--	--	--
Unigene30304_All	373	81	12	11.2913	1.6315	-2.7909	up	2.3164e-14	3.4073e-13	--	--	--	--	--	--	--	--
CL2651.Contig2_All	844	120	18	7.3928	1.0815	-2.7731	up	1.694e-20	3.3632e-19	--	--	--	--	--	--	--	--
CL1449.Contig1_All	325	40	6	6.3995	0.9362	-2.7731	up	1.1351e-07	9.4726e-07	--	--	--	--	--	--	--	--
CL2359.Contig3_All	228	40	6	9.1221	1.3345	-2.7731	up	1.1351e-07	9.47e-07	--	--	--	--	--	--	--	--
CL4069.Contig2_All	349	33	5	4.9165	0.7265	-2.7586	up	1.6792e-06	1.1988e-05	--	--	--	--	--	--	--	--
Unigene26160_All	462	99	15	11.1419	1.6465	-2.7585	up	4.6101e-17	7.8714e-16	--	--	--	--	--	--	--	--
Unigene31045_All	436	33	5	3.9355	0.5816	-2.7584	up	1.6792e-06	1.1987e-05	--	--	--	--	--	--	--	--
Unigene30378_All	567	79	12	7.2446	1.0733	-2.7549	up	7.2474e-14	1.0337e-12	--	--	--	--	--	--	--	--
Unigene30953_All	520	46	7	4.5996	0.6827	-2.7522	up	1.3784e-08	1.2752e-07	gi|326673619|ref|XP_003199942.1|	199.1	5e-50	PREDICTED: hypothetical protein LOC100535924 [Danio rerio]	--	--	--	--
Unigene10680_All	672	2457	374	190.109	28.2233	-2.7519	up	0	0	gi|238683687|gb|ACR54122.1|	197.2	4e-49	cuticle proprotein [Palaemonetes varians]	sp|P81580|CUPC1_CANPG	88.6	1e-17	Cuticle protein CP1158 OS=Cancer pagurus PE=1 SV=1
Unigene31474_All	387	26	4	3.4933	0.5241	-2.7367	up	2.531e-05	0.0001479	--	--	--	--	--	--	--	--
Unigene3911_All	245	26	4	5.5179	0.8279	-2.7366	up	2.531e-05	0.00014787	--	--	--	--	--	--	--	--
CL159.Contig1_All	544	143	22	13.668	2.0508	-2.7365	up	7.7632e-24	1.7473e-22	gi|498785|emb|CAA56043.1|	53.9	3e-06	PAPI I [Pacifastacus leniusculus]	sp|Q91590|TEFF1_XENLA	51.2	1e-06	Tomoregulin-1 OS=Xenoups laevis GN=tmeff1 PE=1 SV=2
Unigene30598_All	280	39	6	7.2423	1.0867	-2.7365	up	2.0129e-07	1.6231e-06	--	--	--	--	--	--	--	--
Unigene30890_All	229	39	6	8.8552	1.3287	-2.7365	up	2.0129e-07	1.6229e-06	--	--	--	--	--	--	--	--
Unigene30950_All	246	26	4	5.4955	0.8246	-2.7365	up	2.531e-05	0.00014793	--	--	--	--	--	--	--	--
Unigene31454_All	424	26	4	3.1884	0.4784	-2.7365	up	2.531e-05	0.00014792	--	--	--	--	--	--	--	--
CL4464.Contig1_All	375	58	9	8.042	1.2171	-2.7241	up	2.0748e-10	2.2873e-09	--	--	--	--	--	--	--	--
Unigene20267_All	558	180	28	16.7728	2.5447	-2.7206	up	1.8851e-29	5.1182e-28	--	--	--	--	--	--	--	--
Unigene31867_All	447	32	5	3.7223	0.5672	-2.7143	up	2.9781e-06	2.0446e-05	gi|328785261|ref|XP_391944.4|	111.3	1e-23	PREDICTED: talin-1-like [Apis mellifera]	sp|P54939|TLN1_CHICK	102	3e-22	Talin-1 OS=Gallus gallus GN=TLN1 PE=1 SV=2
CL4842.Contig1_All	257	32	5	6.4742	0.9866	-2.7142	up	2.9781e-06	2.0457e-05	--	--	--	--	--	--	--	--
Unigene30436_All	227	32	5	7.3298	1.117	-2.7141	up	2.9781e-06	2.0455e-05	--	--	--	--	--	--	--	--
Unigene30744_All	334	32	5	4.9816	0.7592	-2.7141	up	2.9781e-06	2.0453e-05	--	--	--	--	--	--	--	--
Unigene30938_All	338	32	5	4.9227	0.7502	-2.7141	up	2.9781e-06	2.045e-05	--	--	--	--	--	--	--	--
Unigene31220_All	330	32	5	5.042	0.7684	-2.7141	up	2.9781e-06	2.0448e-05	--	--	--	--	--	--	--	--
Unigene29523_All	964	1016	159	54.8005	8.3642	-2.7119	up	3.3466e-158	3.4884e-156	gi|298204347|gb|ADI61822.1|	25	4e-06	endonuclease-reverse transcriptase [Bombyx mori]	--	--	--	--
CL4317.Contig1_All	463	102	16	11.4548	1.7524	-2.7085	up	3.1726e-17	5.4548e-16	--	--	--	--	--	--	--	--
CL455.Contig1_All	706	102	16	7.5121	1.1493	-2.7085	up	3.1726e-17	5.4533e-16	gi|328905031|gb|AEB54791.1|	116.3	1e-24	single VWC domain protein 1 [Litopenaeus vannamei]	--	--	--	--
Unigene30998_All	1061	70	11	3.4304	0.5258	-2.7058	up	3.1834e-12	4.0451e-11	--	--	--	--	--	--	--	--
Unigene18627_All	346	178	28	26.7493	4.1038	-2.7045	up	5.8064e-29	1.5552e-27	--	--	--	--	--	--	--	--
CL799.Contig1_All	202	158	25	40.67	6.2762	-2.696	up	8.6433e-26	2.0751e-24	--	--	--	--	--	--	--	--
Unigene30476_All	525	63	10	6.2395	0.9659	-2.6915	up	4.5137e-11	5.2574e-10	--	--	--	--	--	--	--	--
Unigene30315_All	326	63	10	10.0483	1.5556	-2.6914	up	4.5137e-11	5.2584e-10	--	--	--	--	--	--	--	--
CL1056.Contig1_All	683	44	7	3.3497	0.5197	-2.6883	up	4.3005e-08	3.7573e-07	--	--	--	--	--	--	--	--
CL532.Contig6_All	1250	69	11	2.8702	0.4463	-2.6851	up	5.5957e-12	6.9979e-11	gi|307199133|gb|EFN79843.1|	73.6	2e-11	hypothetical protein EAI_11049 [Harpegnathos saltator]	sp|Q55AX2|DOT1L_DICDI	68.9	2e-11	Histone-lysine N-methyltransferase, H3 lysine-79 specific OS=Dictyostelium discoideum GN=dotA PE=2 SV=2
Unigene16517_All	704	175	28	12.9251	2.0169	-2.68	up	3.1214e-28	8.1825e-27	--	--	--	--	--	--	--	--
Unigene31168_All	328	25	4	3.9631	0.6184	-2.68	up	4.489e-05	0.00025065	--	--	--	--	--	--	--	--
CL3280.Contig2_All	441	25	4	2.9476	0.46	-2.6798	up	4.489e-05	0.0002507	--	--	--	--	--	--	--	--
CL696.Contig1_All	346	25	4	3.7569	0.5863	-2.6798	up	4.489e-05	0.00025067	--	--	--	--	--	--	--	--
CL1098.Contig2_All	423	56	9	6.8836	1.079	-2.6735	up	6.4284e-10	6.7591e-09	--	--	--	--	--	--	--	--
Unigene30038_All	248	56	9	11.741	1.8403	-2.6735	up	6.4284e-10	6.758e-09	--	--	--	--	--	--	--	--
Unigene21391_All	920	292	47	16.503	2.5907	-2.6713	up	6.2358e-46	2.4024e-44	--	--	--	--	--	--	--	--
CL5707.Contig1_All	519	31	5	3.1057	0.4885	-2.6685	up	5.2625e-06	3.4591e-05	--	--	--	--	--	--	--	--
Unigene20728_All	940	3601	583	199.188	31.4519	-2.6629	up	0	0	--	--	--	--	--	--	--	--
Unigene30627_All	257	37	6	7.4858	1.1839	-2.6606	up	6.2723e-07	4.744e-06	--	--	--	--	--	--	--	--
CL2202.Contig1_All	467	160	26	17.8144	2.8233	-2.6576	up	1.0298e-25	2.4676e-24	gi|270002414|gb|EEZ98861.1|	56.6	3e-07	hypothetical protein TcasGA2_TC004472 [Tribolium castaneum]	--	--	--	--
CL3187.Contig2_All	454	43	7	4.9247	0.7819	-2.655	up	7.5649e-08	6.4744e-07	--	--	--	--	--	--	--	--
CL3614.Contig2_All	540	190	31	18.2948	2.9112	-2.6517	up	3.445e-30	9.5554e-29	gi|321461241|gb|EFX72275.1|	114.4	2e-24	hypothetical protein DAPupDRAFT_254695 [Daphnia uplex]	sp|Q9V7U0|RESIL_DROME	63.2	3e-10	Pro-resilin OS=Drosophila melanogaster GN=resilin PE=1 SV=1
CL575.Contig1_All	337	49	8	7.5602	1.2038	-2.6508	up	9.2048e-09	8.6998e-08	--	--	--	--	--	--	--	--
Unigene31055_All	429	49	8	5.9389	0.9457	-2.6507	up	9.2048e-09	8.6985e-08	--	--	--	--	--	--	--	--
CL983.Contig1_All	338	134	22	20.6137	3.3007	-2.6428	up	1.2099e-21	2.513e-20	gi|47211608|emb|CAF95469.1|	31.2	5e-15	unnamed protein product [Tetraodon nigroviridis]	--	--	--	--
CL676.Contig2_All	1173	152	25	6.7377	1.0808	-2.6402	up	2.4685e-24	5.6509e-23	--	--	--	--	--	--	--	--
Unigene27200_All	624	152	25	12.6656	2.0317	-2.6402	up	2.4685e-24	5.6488e-23	gi|321472707|gb|EFX83676.1|	79.7	8e-14	hypothetical protein DAPupDRAFT_223263 [Daphnia uplex]	sp|Q9V7U0|RESIL_DROME	65.1	1e-10	Pro-resilin OS=Drosophila melanogaster GN=resilin PE=1 SV=1
Unigene31642_All	689	48	8	3.6223	0.5888	-2.6211	up	1.6126e-08	1.483e-07	--	--	--	--	--	--	--	--
CL1594.Contig3_All	242	36	6	7.7349	1.2573	-2.6211	up	1.1019e-06	8.1012e-06	--	--	--	--	--	--	--	--
Unigene31773_All	426	30	5	3.6617	0.5952	-2.6211	up	9.2639e-06	5.872e-05	--	--	--	--	--	--	--	--
Unigene19069_All	511	84	14	8.5472	1.3894	-2.621	up	5.8043e-14	8.3097e-13	--	--	--	--	--	--	--	--
CL5129.Contig2_All	272	30	5	5.7348	0.9322	-2.621	up	9.2639e-06	5.8726e-05	gi|345481019|ref|XP_003424268.1|	55.8	5e-07	PREDICTED: hypothetical protein LOC100679277 [Nasonia vitripennis]	sp|O70559|SPR2H_MOUSE	50.8	7e-07	Small proline-rich protein 2H OS=Mus musculus GN=Sprr2h PE=2 SV=1
CL1995.Contig2_All	287	24	4	4.3481	0.7068	-2.621	up	7.926e-05	0.00041897	--	--	--	--	--	--	--	--
Unigene24671_All	206	24	4	6.0578	0.9847	-2.621	up	7.926e-05	0.0004189	--	--	--	--	--	--	--	--
CL5274.Contig2_All	438	113	19	13.4144	2.1998	-2.6083	up	3.168e-18	5.6849e-17	--	--	--	--	--	--	--	--
Unigene13607_All	370	83	14	11.6639	1.9188	-2.6038	up	1.0115e-13	1.4275e-12	--	--	--	--	--	--	--	--
CL888.Contig2_All	288	17015	2907	3071.9	511.868	-2.5853	up	0	0	--	--	--	--	--	--	--	--
CL451.Contig1_All	493	35	6	3.6914	0.6172	-2.5804	up	1.929e-06	1.3689e-05	gi|241311427|ref|XP_002407863.1|	79.3	5e-14	conserved hypothetical protein [Ixodes scauplaris] >gi|215497238|gb|EEC06732.1| conserved hypothetical protein [Ixodes scauplaris]	sp|P0C0A9|SVIP_RAT	60.8	1e-09	Small VCP/p97-interacting protein OS=Rattus norvegicus GN=Svip PE=1 SV=1
CL5613.Contig2_All	603	35	6	3.018	0.5046	-2.5804	up	1.929e-06	1.3688e-05	--	--	--	--	--	--	--	--
Unigene21643_All	308	35	6	5.9086	0.9879	-2.5804	up	1.929e-06	1.3686e-05	--	--	--	--	--	--	--	--
Unigene30695_All	341	35	6	5.3368	0.8923	-2.5804	up	1.929e-06	1.3683e-05	--	--	--	--	--	--	--	--
Unigene31297_All	307	35	6	5.9279	0.9911	-2.5804	up	1.929e-06	1.3681e-05	--	--	--	--	--	--	--	--
Unigene31160_All	779	58	10	3.8713	0.651	-2.5721	up	7.3838e-10	7.6876e-09	gi|321471179|gb|EFX82152.1|	191.4	3e-47	hypothetical protein DAPupDRAFT_302543 [Daphnia uplex]	sp|O75897|ST1C4_HUMAN	118	1e-26	Sulfotransferase 1C4 OS=Homo sapiens GN=SULT1C4 PE=1 SV=2
Unigene31705_All	415	29	5	3.6334	0.611	-2.5721	up	1.6243e-05	9.8447e-05	--	--	--	--	--	--	--	--
Unigene29966_All	372	52	9	7.2682	1.2269	-2.5666	up	6.0033e-09	5.7633e-08	--	--	--	--	--	--	--	--
CL2844.Contig1_All	1105	852	148	40.0909	6.7921	-2.5613	up	7.4798e-125	6.3122e-123	gi|54042639|gb|AAV28479.1|	102.4	3e-20	calcified cuticle protein CP8.2 [Callinectes sapidus]	--	--	--	--
CL2677.Contig6_All	1047	23	4	1.1422	0.1937	-2.5599	up	0.00013927	0.00070179	--	--	--	--	--	--	--	--
Unigene30526_All	267	46	8	8.9581	1.5194	-2.5597	up	4.9097e-08	4.2702e-07	--	--	--	--	--	--	--	--
CL865.Contig1_All	390	23	4	3.0664	0.5201	-2.5597	up	0.00013927	0.00070174	gi|357933379|dbj|BAL15075.1|	57.8	1e-07	p53 [Marsupenaeus japonicus]	--	--	--	--
Unigene31734_All	326	23	4	3.6684	0.6222	-2.5597	up	0.00013927	0.00070162	--	--	--	--	--	--	--	--
Unigene31542_All	364	23	4	3.2854	0.5573	-2.5595	up	0.00013927	0.00070168	--	--	--	--	--	--	--	--
Unigene31895_All	329	23	4	3.635	0.6166	-2.5595	up	0.00013927	0.00070157	--	--	--	--	--	--	--	--
CL4301.Contig2_All	691	80	14	6.0198	1.0274	-2.5507	up	5.3001e-13	7.1791e-12	--	--	--	--	--	--	--	--
CL5096.Contig1_All	371	40	7	5.606	0.9568	-2.5507	up	4.0451e-07	3.146e-06	--	--	--	--	--	--	--	--
CL4924.Contig1_All	857	411	72	24.9361	4.2605	-2.5491	up	8.4414e-61	4.025e-59	--	--	--	--	--	--	--	--
CL847.Contig1_All	776	245	43	16.4162	2.81	-2.5465	up	7.585e-37	2.4815e-35	--	--	--	--	--	--	--	--
CL979.Contig1_All	704	34	6	2.5112	0.4322	-2.5386	up	3.365e-06	2.2911e-05	gi|321457991|gb|EFX69067.1|	109.8	1e-22	hypothetical protein DAPupDRAFT_301173 [Daphnia uplex]	sp|Q9V7U0|RESIL_DROME	62	1e-09	Pro-resilin OS=Drosophila melanogaster GN=resilin PE=1 SV=1
Unigene4029_All	385	51	9	6.8878	1.1855	-2.5385	up	1.043e-08	9.8094e-08	gi|193587195|ref|XP_001946931.1|	83.2	3e-15	PREDICTED: probable G-protein coupled receptor Mth-like 1-like [Acyrthosiphon pisum]	sp|Q9VXD9|MTH1_DROME	63.2	1e-10	Probable G-protein coupled receptor Mth-like 1 OS=Drosophila melanogaster GN=mthl1 PE=2 SV=1
CL4422.Contig2_All	678	34	6	2.6075	0.4488	-2.5385	up	3.365e-06	2.2913e-05	--	--	--	--	--	--	--	--
CL3129.Contig1_All	254	107	19	21.9037	3.7934	-2.5296	up	8.593e-17	1.4432e-15	--	--	--	--	--	--	--	--
CL5380.Contig2_All	477	45	8	4.9053	0.8505	-2.528	up	8.5304e-08	7.2145e-07	--	--	--	--	--	--	--	--
Unigene1452_All	347	45	8	6.743	1.1691	-2.528	up	8.5304e-08	7.2135e-07	--	--	--	--	--	--	--	--
CL483.Contig1_All	308	28	5	4.7269	0.8232	-2.5216	up	2.8358e-05	0.00016423	--	--	--	--	--	--	--	--
Unigene30732_All	264	28	5	5.5147	0.9604	-2.5216	up	2.8358e-05	0.00016422	--	--	--	--	--	--	--	--
Unigene31901_All	362	28	5	4.0218	0.7004	-2.5216	up	2.8358e-05	0.00016417	--	--	--	--	--	--	--	--
Unigene2527_All	473	112	20	12.3119	2.1442	-2.5215	up	1.8733e-17	3.2573e-16	--	--	--	--	--	--	--	--
Unigene30734_All	219	28	5	6.6479	1.1578	-2.5215	up	2.8358e-05	0.0001642	--	--	--	--	--	--	--	--
Unigene31799_All	347	28	5	4.1956	0.7307	-2.5215	up	2.8358e-05	0.00016419	--	--	--	--	--	--	--	--
CL3687.Contig1_All	1565	39	7	1.2957	0.2268	-2.5142	up	7.0288e-07	5.2825e-06	gi|312372960|gb|EFR20804.1|	104.8	1e-20	hypothetical protein AND_19427 [Anopheles darlingi]	--	--	--	--
Unigene30883_All	510	39	7	3.9761	0.696	-2.5142	up	7.0288e-07	5.2818e-06	--	--	--	--	--	--	--	--
Unigene27749_All	254	50	9	10.2354	1.7969	-2.51	up	1.8072e-08	1.6542e-07	gi|195503891|ref|XP_002098845.1|	54.7	1e-06	GE23709 [Drosophila yakuba] >gi|194184946|gb|EDW98557.1| GE23709 [Drosophila yakuba]	--	--	--	--
CL2669.Contig1_All	982	418	76	22.1326	3.9247	-2.4955	up	2.354e-60	1.1138e-58	gi|328699598|ref|XP_003240981.1|	95.5	3e-18	PREDICTED: hypothetical protein LOC100570172 [Acyrthosiphon pisum]	sp|Q62220|KRA54_MOUSE	100	6e-21	Keratin-associated protein 5-4 OS=Mus musculus GN=Krtap5-4 PE=2 SV=1
Unigene8373_All	279	110	20	20.5001	3.6352	-2.4955	up	5.5595e-17	9.4531e-16	--	--	--	--	--	--	--	--
Unigene30637_All	305	44	8	7.501	1.3301	-2.4955	up	1.4777e-07	1.2236e-06	--	--	--	--	--	--	--	--
Unigene36610_All	468	44	8	4.8885	0.8669	-2.4955	up	1.4777e-07	1.2234e-06	--	--	--	--	--	--	--	--
Unigene30322_All	338	33	6	5.0765	0.9002	-2.4955	up	5.8476e-06	3.825e-05	--	--	--	--	--	--	--	--
CL5398.Contig1_All	436	93	17	11.0908	1.9773	-2.4878	up	1.6053e-14	2.3795e-13	--	--	--	--	--	--	--	--
CL50.Contig8_All	364	251	46	35.8542	6.4086	-2.4841	up	1.0745e-36	3.4987e-35	gi|152949487|dbj|BAF73806.1|	155.2	7e-37	calcification associated soluble matrix protein 2 [Procambarus clarkii]	sp|P81388|CU04_HOMAM	77.4	7e-15	Cuticle protein AMP4 OS=Homarus americanus PE=1 SV=1
Unigene13143_All	326	500	92	79.7481	14.3112	-2.4783	up	2.6517e-71	1.4507e-69	--	--	--	--	--	--	--	--
Unigene10494_All	296	76	14	13.3503	2.3985	-2.4767	up	4.7068e-12	5.9224e-11	--	--	--	--	--	--	--	--
Unigene30381_All	264	76	14	14.9685	2.6892	-2.4767	up	4.7068e-12	5.9212e-11	--	--	--	--	--	--	--	--
Unigene16088_All	217	65	12	15.5748	2.8043	-2.4735	up	1.7545e-10	1.951e-09	gi|170056240|ref|XP_001863941.1|	52	8e-06	conserved hypothetical protein [Culex quinquefasciatus] >gi|167876010|gb|EDS39393.1| conserved hypothetical protein [Culex quinquefasciatus]	sp|Q9JKL7|SREK1_RAT	48.5	3e-06	Splicing regulatory glutamine/lysine-rich protein 1 OS=Rattus norvegicus GN=Srek1 PE=1 SV=1
CL3573.Contig3_All	1485	243	45	8.5084	1.5367	-2.4691	up	2.4546e-35	7.7586e-34	gi|306478625|gb|ADM89628.1|	265.8	3e-69	ficolin-like protein 1 [Pacifastacus leniusculus]	sp|Q15389|ANGP1_HUMAN	168	3e-41	Angiopoietin-1 OS=Homo sapiens GN=ANGPT1 PE=1 SV=2
CL1410.Contig1_All	432	27	5	3.2497	0.5869	-2.4691	up	4.9286e-05	0.00027255	--	--	--	--	--	--	--	--
Unigene30678_All	231	27	5	6.0774	1.0976	-2.4691	up	4.9286e-05	0.0002725	--	--	--	--	--	--	--	--
Unigene31099_All	347	27	5	4.0458	0.7307	-2.4691	up	4.9286e-05	0.00027248	--	--	--	--	--	--	--	--
Unigene31872_All	230	27	5	6.1039	1.1024	-2.4691	up	4.9286e-05	0.00027245	--	--	--	--	--	--	--	--
Unigene30351_All	254	27	5	5.5271	0.9983	-2.469	up	4.9286e-05	0.00027253	--	--	--	--	--	--	--	--
CL3267.Contig1_All	346	151	28	22.6918	4.1038	-2.4671	up	1.6662e-22	3.5877e-21	--	--	--	--	--	--	--	--
CL370.Contig1_All	1337	188	35	7.3113	1.3275	-2.4614	up	1.3748e-27	3.5201e-26	gi|328713784|ref|XP_001944083.2|	367.9	5e-100	PREDICTED: attractin-like protein 1-like [Acyrthosiphon pisum]	sp|O75882|ATRN_HUMAN	280	4e-75	Attractin OS=Homo sapiens GN=ATRN PE=1 SV=2
CL231.Contig1_All	798	161	30	10.4904	1.9064	-2.4601	up	7.9752e-24	1.7937e-22	gi|61807160|gb|AAX55747.1|	176.8	8e-43	mannose-binding protein [Pacifastacus leniusculus]	sp|P70194|CLC4F_MOUSE	50.8	3e-06	C-type lectin domain family 4 member F OS=Mus musculus GN=Clec4f PE=1 SV=1
Unigene30044_All	379	59	11	8.0943	1.4718	-2.4593	up	1.4117e-09	1.4339e-08	--	--	--	--	--	--	--	--
CL2535.Contig1_All	1399	75	14	2.7875	0.5075	-2.4575	up	8.0876e-12	9.9945e-11	gi|321471178|gb|EFX82151.1|	269.2	2e-70	hypothetical protein DAPupDRAFT_49070 [Daphnia uplex]	sp|P52840|ST1A1_MOUSE	169	1e-41	Sulfotransferase 1A1 OS=Mus musculus GN=Sult1a1 PE=2 SV=1
Unigene31071_All	298	32	6	5.5834	1.021	-2.4512	up	1.0122e-05	6.3393e-05	--	--	--	--	--	--	--	--
Unigene31212_All	341	32	6	4.8794	0.8923	-2.4511	up	1.0122e-05	6.3386e-05	--	--	--	--	--	--	--	--
Unigene30487_All	255	53	10	10.807	1.9887	-2.4421	up	1.1399e-08	1.0642e-07	--	--	--	--	--	--	--	--
Unigene30710_All	443	53	10	6.2207	1.1447	-2.4421	up	1.1399e-08	1.064e-07	gi|242025030|ref|XP_002432929.1|	53.1	3e-06	organic cation transporter, uptative [Pediculus humanus corporis] >gi|212518438|gb|EEB20191.1| organic cation transporter, uptative [Pediculus humanus corporis]	--	--	--	--
CL5130.Contig1_All	331	27124	5127	4260.83	785.491	-2.4395	up	0	0	gi|338809146|gb|AEJ08191.1|	141.4	1e-32	hemocyanin [Exopalaemon carinicauda]	sp|P04254|HCYA_PANIN	80.9	6e-16	Hemocyanin A chain OS=Panulirus interruptus PE=1 SV=2
CL2536.Contig3_All	263	58	11	11.4667	2.121	-2.4346	up	2.4243e-09	2.4229e-08	--	--	--	--	--	--	--	--
Unigene30295_All	260	79	15	15.7987	2.9257	-2.433	up	2.9836e-12	3.8133e-11	--	--	--	--	--	--	--	--
CL906.Contig7_All	1005	789	150	40.8206	7.5689	-2.4311	up	4.6251e-109	3.5046e-107	gi|193061506|gb|ACF07797.1|	114	9e-24	DC-SIGN protein isoform B [Canis luups familiaris]	sp|Q91ZW8|C209D_MOUSE	100	7e-21	CD209 antigen-like protein D OS=Mus musculus GN=Cd209d PE=2 SV=1
Unigene29719_All	770	284	54	19.1777	3.5564	-2.4309	up	2.5295e-40	8.9452e-39	gi|121484216|gb|ABM54465.1|	120.2	8e-26	cuticle protein CB6 [Portunus pelagicus]	sp|Q9V7U0|RESIL_DROME	77.4	3e-14	Pro-resilin OS=Drosophila melanogaster GN=resilin PE=1 SV=1
Unigene31054_All	362	42	8	6.0327	1.1207	-2.4284	up	4.3928e-07	3.4035e-06	gi|148298650|ref|NP_001091782.1|	56.2	4e-07	chemosensory protein 16 precursor [Bombyx mori] >gi|112032338|gb|ABH88209.1| chemosensory protein 16 [Bombyx mori]	--	--	--	--
Unigene30391_All	418	42	8	5.2245	0.9706	-2.4283	up	4.3928e-07	3.4039e-06	gi|321458553|gb|EFX69619.1|	123.2	2e-27	hypothetical protein DAPupDRAFT_62084 [Daphnia uplex]	sp|P86736|DGRP_HALAI	51.2	7e-07	Aspartate and glycine-rich protein (Fragment) OS=Haliotis asinina PE=1 SV=1
Unigene12357_All	1066	262	50	12.7794	2.3786	-2.4256	up	3.1358e-37	1.0386e-35	--	--	--	--	--	--	--	--
Unigene30961_All	264	26	5	5.1208	0.9604	-2.4147	up	8.525e-05	0.00044814	--	--	--	--	--	--	--	--
CL3468.Contig1_All	388	26	5	3.4843	0.6535	-2.4146	up	8.525e-05	0.00044818	--	--	--	--	--	--	--	--
Unigene30987_All	275	26	5	4.916	0.922	-2.4146	up	8.525e-05	0.0004481	--	--	--	--	--	--	--	--
Unigene14425_All	933	83	16	4.6256	0.8696	-2.4112	up	1.0987e-12	1.4552e-11	--	--	--	--	--	--	--	--
CL1056.Contig8_All	553	57	11	5.3594	1.0087	-2.4096	up	4.153e-09	4.0603e-08	--	--	--	--	--	--	--	--
CL2535.Contig4_All	1307	62	12	2.4665	0.4656	-2.4053	up	8.851e-10	9.1548e-09	gi|321471178|gb|EFX82151.1|	266.5	1e-69	hypothetical protein DAPupDRAFT_49070 [Daphnia uplex]	sp|P52840|ST1A1_MOUSE	166	1e-40	Sulfotransferase 1A1 OS=Mus musculus GN=Sult1a1 PE=2 SV=1
CL1389.Contig2_All	571	31	6	2.8229	0.5329	-2.4052	up	1.7446e-05	0.00010539	gi|348529400|ref|XP_003452201.1|	30.8	3e-20	PREDICTED: RNA-directed DNA polymerase from mobile element jockey-like [Oreochromis niloticus]	--	--	--	--
Unigene31088_All	417	31	6	3.8654	0.7297	-2.4052	up	1.7446e-05	0.00010538	--	--	--	--	--	--	--	--
CL2374.Contig2_All	1316	278	54	10.9839	2.0809	-2.4001	up	6.1414e-39	2.1124e-37	gi|343978976|gb|AEM76723.1|	193.7	1e-47	fibrinogen-related protein 1 [Marsupenaeus japonicus]	sp|Q24K15|ANGP4_BOVIN	153	9e-37	Angiopoietin-4 OS=Bos taurus GN=ANGPT4 PE=2 SV=1
CL207.Contig3_All	1270	72	14	2.9478	0.559	-2.3987	up	4.0545e-11	4.745e-10	gi|158301401|ref|XP_321106.4|	451.8	2e-125	AGAP001957-PA [Anopheles gambiae str. PEST] >gi|157012452|gb|EAA01271.5| AGAP001957-PA [Anopheles gambiae str. PEST]	sp|Q2HJ54|PIPNA_BOVIN	343	5e-94	Phosphatidylinositol transfer protein alpha isoform OS=Bos taurus GN=PITPNA PE=1 SV=3
CL4104.Contig1_All	629	72	14	5.9518	1.1287	-2.3987	up	4.0545e-11	4.7432e-10	--	--	--	--	--	--	--	--
Unigene9507_All	1059	154	30	7.5612	1.4366	-2.396	up	3.3564e-22	7.1422e-21	--	--	--	--	--	--	--	--
Unigene30168_All	351	82	16	12.1472	2.3116	-2.3937	up	1.874e-12	2.4314e-11	--	--	--	--	--	--	--	--
Unigene9288_All	1039	205	40	10.259	1.9523	-2.3936	up	4.9684e-29	1.3325e-27	gi|321471156|gb|EFX82129.1|	56.6	1e-06	hypothetical protein DAPupDRAFT_316706 [Daphnia uplex]	--	--	--	--
CL3668.Contig1_All	376	41	8	5.6698	1.079	-2.3936	up	7.5363e-07	5.6302e-06	gi|345497598|ref|XP_001601392.2|	62.8	4e-09	PREDICTED: gamma-glutamyl hydrolase A-like [Nasonia vitripennis]	sp|Q92820|GGH_HUMAN	54.7	5e-08	Gamma-glutamyl hydrolase OS=Homo sapiens GN=GGH PE=1 SV=2
Unigene30525_All	280	41	8	7.6137	1.4489	-2.3936	up	7.5363e-07	5.6295e-06	--	--	--	--	--	--	--	--
Unigene15153_All	1566	1283	251	42.5993	8.1281	-2.3898	up	1.1212e-172	1.2513e-170	--	--	--	--	--	--	--	--
Unigene44151_All	233	51	10	11.381	2.1765	-2.3865	up	3.3447e-08	2.9759e-07	--	--	--	--	--	--	--	--
Unigene11633_All	449	112	22	12.97	2.4847	-2.384	up	1.9188e-16	3.1819e-15	gi|46575823|dbj|BAD16776.1|	113.2	3e-24	calcification-associated peptide-2 [Procambarus clarkii]	sp|P81589|CUC11_CANPG	56.6	2e-08	Cuticle protein CP575 OS=Cancer pagurus PE=1 SV=1
CL5300.Contig2_All	390	56	11	7.4661	1.4303	-2.384	up	7.0959e-09	6.7636e-08	--	--	--	--	--	--	--	--
CL4289.Contig3_All	500	56	11	5.8235	1.1157	-2.3839	up	7.0959e-09	6.7647e-08	--	--	--	--	--	--	--	--
Unigene24967_All	306	61	12	10.3652	1.9887	-2.3819	up	1.5109e-09	1.5324e-08	--	--	--	--	--	--	--	--
CL3068.Contig1_All	320	212	42	34.4472	6.6559	-2.3717	up	1.1655e-29	3.1839e-28	--	--	--	--	--	--	--	--
Unigene30408_All	606	116	23	9.953	1.9247	-2.3705	up	7.0756e-17	1.1922e-15	--	--	--	--	--	--	--	--
Unigene16424_All	484	186	37	19.9818	3.8767	-2.3658	up	3.9133e-26	9.5174e-25	--	--	--	--	--	--	--	--
Unigene21548_All	257	221	44	44.7123	8.6821	-2.3646	up	9.4905e-31	2.6881e-29	gi|330858322|gb|AEC46861.1|	147.5	1e-34	hemocyanin [Macrobrachium nipponense]	sp|P04254|HCYA_PANIN	75.9	2e-14	Hemocyanin A chain OS=Panulirus interruptus PE=1 SV=2
CL5093.Contig2_All	430	40	8	4.8368	0.9435	-2.358	up	1.2884e-06	9.3117e-06	--	--	--	--	--	--	--	--
Unigene10129_All	454	40	8	4.5811	0.8936	-2.358	up	1.2884e-06	9.3106e-06	--	--	--	--	--	--	--	--
CL1469.Contig1_All	329	25	5	3.951	0.7707	-2.358	up	0.00014671	0.00073022	--	--	--	--	--	--	--	--
Unigene29687_All	233	25	5	5.5789	1.0882	-2.358	up	0.00014671	0.00073016	--	--	--	--	--	--	--	--
Unigene31597_All	288	25	5	4.5135	0.8804	-2.358	up	0.00014671	0.0007301	--	--	--	--	--	--	--	--
Unigene31629_All	244	25	5	5.3274	1.0392	-2.358	up	0.00014671	0.00073004	--	--	--	--	--	--	--	--
Unigene32402_All	276	25	5	4.7098	0.9187	-2.358	up	0.00014671	0.00072998	--	--	--	--	--	--	--	--
Unigene32090_All	624	35	7	2.9164	0.5689	-2.3579	up	6.183e-06	4.0238e-05	--	--	--	--	--	--	--	--
CL5441.Contig6_All	493	30	6	3.164	0.6172	-2.3579	up	2.9938e-05	0.00017279	--	--	--	--	--	--	--	--
Unigene32085_All	456	30	6	3.4208	0.6673	-2.3579	up	2.9938e-05	0.00017277	gi|332019420|gb|EGI59904.1|	52.4	6e-06	uptative fat-like cadherin-related tumor suppressor-like protein [Acromyrmex echinatior]	sp|Q14517|FAT1_HUMAN	135	3e-32	Protocadherin Fat 1 OS=Homo sapiens GN=FAT1 PE=1 SV=2
CL1534.Contig1_All	2115	159	32	3.9089	0.7673	-2.3489	up	2.2431e-22	4.813e-21	gi|301629011|ref|XP_002943640.1|	151.4	1e-34	PREDICTED: hypothetical protein LOC100494837 [Xenoups (Silurana) tropicalis]	sp|P49918|CDN1C_HUMAN	55.5	5e-07	Cyclin-dependent kinase inhibitor 1C OS=Homo sapiens GN=CDKN1C PE=1 SV=1
CL171.Contig3_All	735	710	144	50.2272	9.9353	-2.3378	up	6.5492e-94	4.419e-92	--	--	--	--	--	--	--	--
CL906.Contig3_All	1038	554	113	27.7511	5.5206	-2.3296	up	2.3438e-73	1.3031e-71	gi|298112756|gb|ADI58528.1|	109.8	1e-22	DC-SIGN protein [Felis catus]	sp|Q91ZW8|C209D_MOUSE	100	7e-21	CD209 antigen-like protein D OS=Mus musculus GN=Cd209d PE=2 SV=1
Unigene22158_All	400	44	9	5.7195	1.141	-2.3256	up	4.601e-07	3.5537e-06	--	--	--	--	--	--	--	--
CL4851.Contig1_All	1339	1090	223	42.3266	8.4456	-2.3253	up	2.803e-142	2.6403e-140	gi|317383460|gb|ADV17352.1|	186.4	2e-45	farnesoic acid methyltransferase [Schistocerca gregaria] >gi|359843268|gb|AEV89769.1| farnesoic acid O-methyltransferase [Schistocerca gregaria]	--	--	--	--
CL4775.Contig1_All	226	39	8	8.9727	1.7951	-2.3215	up	2.1947e-06	1.5415e-05	--	--	--	--	--	--	--	--
Unigene29980_All	259	39	8	7.8295	1.5664	-2.3215	up	2.1947e-06	1.5413e-05	--	--	--	--	--	--	--	--
Unigene30211_All	319	39	8	6.3568	1.2718	-2.3214	up	2.1947e-06	1.5411e-05	--	--	--	--	--	--	--	--
CL325.Contig1_All	1207	794	163	34.2043	6.8484	-2.3203	up	7.0904e-104	5.1692e-102	--	--	--	--	--	--	--	--
Unigene30061_All	210	823	169	203.774	40.8106	-2.32	up	1.3956e-107	1.0459e-105	--	--	--	--	--	--	--	--
Unigene32207_All	699	34	7	2.5291	0.5078	-2.3163	up	1.0545e-05	6.5915e-05	--	--	--	--	--	--	--	--
CL5320.Contig1_All	444	34	7	3.9817	0.7995	-2.3162	up	1.0545e-05	6.5922e-05	--	--	--	--	--	--	--	--
CL1866.Contig1_All	438	34	7	4.0362	0.8105	-2.3161	up	1.0545e-05	6.5929e-05	--	--	--	--	--	--	--	--
Unigene20509_All	623	121	25	10.0987	2.035	-2.3111	up	4.6207e-17	7.8851e-16	gi|293355360|ref|XP_002728676.1|	54.7	2e-06	PREDICTED: predicted protein-like [Rattus norvegicus]	--	--	--	--
CL906.Contig5_All	936	503	104	27.9422	5.6346	-2.3101	up	4.2507e-66	2.1804e-64	gi|301608734|ref|XP_002933952.1|	112.1	3e-23	PREDICTED: c-type lectin domain family 4 member K-like [Xenoups (Silurana) tropicalis]	sp|Q91ZX1|C209A_MOUSE	96.7	7e-20	CD209 antigen-like protein A OS=Mus musculus GN=Cd209a PE=2 SV=1
CL3195.Contig2_All	610	29	6	2.4719	0.4988	-2.3091	up	5.1136e-05	0.00028127	--	--	--	--	--	--	--	--
Unigene29841_All	234	29	6	6.4439	1.3003	-2.3091	up	5.1136e-05	0.00028122	gi|67625701|tpe|CAJ00236.1|	59.3	5e-08	TPA: endonuclease-reverse transcriptase [Schistosoma mansoni]	--	--	--	--
Unigene29850_All	292	29	6	5.164	1.042	-2.3091	up	5.1136e-05	0.00028119	--	--	--	--	--	--	--	--
Unigene2699_All	347	29	6	4.3455	0.8769	-2.309	up	5.1136e-05	0.00028124	--	--	--	--	--	--	--	--
Unigene26193_All	327	48	10	7.6324	1.5508	-2.2991	up	1.6446e-07	1.3428e-06	--	--	--	--	--	--	--	--
Unigene28667_All	1599	2509	523	81.5868	16.5867	-2.2983	up	0	0	gi|221103405|ref|XP_002167318.1|	61.6	1e-07	PREDICTED: similar to CG31439 CG31439-PA, partial [Hydra magnipapillata]	sp|Q02817|MUC2_HUMAN	67	1e-10	Mucin-2 OS=Homo sapiens GN=MUC2 PE=1 SV=2
Unigene30745_All	519	43	9	4.3079	0.8794	-2.2924	up	7.8035e-07	5.8213e-06	--	--	--	--	--	--	--	--
CL3085.Contig2_All	554	167	35	15.6738	3.2038	-2.2905	up	9.037e-23	1.9589e-21	--	--	--	--	--	--	--	--
CL5090.Contig1_All	223	62	13	14.4562	2.9563	-2.2898	up	2.6677e-09	2.6571e-08	--	--	--	--	--	--	--	--
Unigene30483_All	305	62	13	10.5696	2.1615	-2.2898	up	2.6677e-09	2.6566e-08	--	--	--	--	--	--	--	--
CL1278.Contig1_All	358	57	12	8.2787	1.6998	-2.284	up	1.2508e-08	1.1622e-07	--	--	--	--	--	--	--	--
Unigene30639_All	246	38	8	8.0319	1.6492	-2.284	up	3.7244e-06	2.5182e-05	--	--	--	--	--	--	--	--
CL4715.Contig1_All	465	38	8	4.2491	0.8725	-2.2839	up	3.7244e-06	2.5185e-05	gi|148357352|gb|ABQ59096.1|	168.7	6e-41	chitinase [Homarus americanus]	sp|Q9D7Q1|CHIT1_MOUSE	95.5	4e-20	Chitotriosidase-1 OS=Mus musculus GN=Chit1 PE=1 SV=2
CL1691.Contig1_All	928	2511	529	140.691	28.9077	-2.283	up	0	0	gi|82795527|gb|ABB91677.1|	122.5	2e-26	arthrodial cuticle protein AMP16.5 [Callinectes sapidus]	sp|P81385|CU1B_HOMAM	106	8e-23	Cuticle protein AMP1B OS=Homarus americanus PE=1 SV=1
CL1163.Contig1_All	505	161	34	16.5769	3.4142	-2.2796	up	6.9348e-22	1.4551e-20	gi|321478894|gb|EFX89851.1|	72	1e-11	hypothetical protein DAPupDRAFT_303093 [Daphnia uplex]	--	--	--	--
CL2338.Contig2_All	369	52	11	7.3273	1.5117	-2.2771	up	5.8842e-08	5.0833e-07	--	--	--	--	--	--	--	--
CL1010.Contig1_All	362	33	7	4.7399	0.9806	-2.2731	up	1.7906e-05	0.00010794	--	--	--	--	--	--	--	--
CL2226.Contig2_All	243	80	17	17.1179	3.5477	-2.2705	up	1.6051e-11	1.9362e-10	--	--	--	--	--	--	--	--
CL1621.Contig1_All	1465	5350	1142	189.882	39.5307	-2.2641	up	0	0	--	--	--	--	--	--	--	--
CL906.Contig4_All	735	660	141	46.6901	9.7283	-2.2629	up	4.4387e-84	2.7399e-82	gi|301611873|ref|XP_002935446.1|	100.5	6e-20	PREDICTED: c-type lectin domain family 4 member F-like [Xenoups (Silurana) tropicalis]	sp|Q6EIG7|CLC6A_HUMAN	87	4e-17	C-type lectin domain family 6 member A OS=Homo sapiens GN=CLEC6A PE=2 SV=1
Unigene24242_All	613	700	150	59.3753	12.409	-2.2585	up	7.3635e-89	4.78e-87	--	--	--	--	--	--	--	--
Unigene16365_All	411	126	27	15.9403	3.3314	-2.2585	up	2.9298e-17	5.043e-16	gi|156408576|ref|XP_001641932.1|	60.1	3e-08	predicted protein [Nematostella vectensis] >gi|156229073|gb|EDO49869.1| predicted protein [Nematostella vectensis]	sp|A2AVA0|SVEP1_MOUSE	61.6	5e-10	Sushi, von Willebrand factor type A, EGF and pentraxin domain-containing protein 1 OS=Mus musculus GN=Svep1 PE=1 SV=1
Unigene27817_All	474	112	24	12.2859	2.5677	-2.2585	up	1.695e-15	2.6556e-14	gi|225713136|gb|ACO12414.1|	102.8	4e-21	Cuticle protein 7 [Lepeophtheirus salmonis]	sp|Q9V7U0|RESIL_DROME	69.7	2e-12	Pro-resilin OS=Drosophila melanogaster GN=resilin PE=1 SV=1
CL5322.Contig1_All	276	98	21	18.4623	3.8585	-2.2585	up	9.8794e-14	1.3994e-12	gi|225712486|gb|ACO12089.1|	67.4	1e-10	Cuticle protein 19 [Lepeophtheirus salmonis]	--	--	--	--
Unigene13202_All	319	56	12	9.1278	1.9076	-2.2585	up	2.1075e-08	1.9112e-07	--	--	--	--	--	--	--	--
Unigene21363_All	381	56	12	7.6424	1.5972	-2.2585	up	2.1075e-08	1.9109e-07	--	--	--	--	--	--	--	--
Unigene30039_All	376	42	9	5.808	1.2138	-2.2585	up	1.3188e-06	9.5189e-06	--	--	--	--	--	--	--	--
Unigene31448_All	330	28	6	4.4118	0.922	-2.2585	up	8.6913e-05	0.00045618	gi|321469588|gb|EFX80568.1|	54.7	1e-06	hypothetical protein DAPupDRAFT_304086 [Daphnia uplex]	--	--	--	--
Unigene39241_All	206	28	6	7.0674	1.477	-2.2585	up	8.6913e-05	0.00045614	--	--	--	--	--	--	--	--
CL2933.Contig2_All	651	28	6	2.2364	0.4674	-2.2584	up	8.6913e-05	0.00045622	--	--	--	--	--	--	--	--
CL1161.Contig2_All	1303	79	17	3.1525	0.6616	-2.2525	up	2.695e-11	3.1921e-10	--	--	--	--	--	--	--	--
Unigene30432_All	372	65	14	9.0853	1.9085	-2.2511	up	1.6167e-09	1.6373e-08	--	--	--	--	--	--	--	--
CL3838.Contig1_All	297	306	66	53.5714	11.2692	-2.2491	up	1.3659e-39	4.7459e-38	gi|307178988|gb|EFN67504.1|	52.4	6e-06	hypothetical protein EAG_02891 [Camponotus floridanus]	sp|Q9V7U0|RESIL_DROME	55.5	3e-08	Pro-resilin OS=Drosophila melanogaster GN=resilin PE=1 SV=1
Unigene18296_All	435	37	8	4.4226	0.9326	-2.2456	up	6.2951e-06	4.092e-05	--	--	--	--	--	--	--	--
CL4283.Contig2_All	1281	37	8	1.5018	0.3167	-2.2455	up	6.2951e-06	4.0925e-05	gi|321472488|gb|EFX83458.1|	57.8	1e-06	hypothetical protein DAPupDRAFT_301952 [Daphnia uplex]	sp|P10040|CRB_DROME	181	4e-45	Protein crumbs OS=Drosophila melanogaster GN=crb PE=1 SV=3
Unigene30478_All	233	46	10	10.2653	2.1765	-2.2377	up	4.6807e-07	3.6102e-06	--	--	--	--	--	--	--	--
Unigene20561_All	718	220	48	15.9318	3.3902	-2.2325	up	1.182e-28	3.1332e-27	--	--	--	--	--	--	--	--
Unigene14264_All	341	302	66	46.049	9.8151	-2.2301	up	1.0546e-38	3.6114e-37	--	--	--	--	--	--	--	--
Unigene31539_All	453	32	7	3.673	0.7836	-2.2288	up	3.027e-05	0.00017455	--	--	--	--	--	--	--	--
Unigene31900_All	322	32	7	5.1673	1.1024	-2.2288	up	3.027e-05	0.00017452	--	--	--	--	--	--	--	--
CL1786.Contig1_All	1308	64	14	2.5441	0.5428	-2.2287	up	2.7113e-09	2.6867e-08	--	--	--	--	--	--	--	--
Unigene31710_All	526	32	7	3.1632	0.6749	-2.2286	up	3.027e-05	0.00017454	gi|195352102|ref|XP_002042553.1|	63.5	4e-09	GM14958 [Drosophila sechellia] >gi|194124437|gb|EDW46480.1| GM14958 [Drosophila sechellia]	sp|P13055|E75BB_DROME	55.5	6e-08	Ecdysone-induced protein 75B, isoform B OS=Drosophila melanogaster GN=Eip75B PE=2 SV=2
Unigene2715_All	387	50	11	6.7178	1.4414	-2.2205	up	1.6647e-07	1.3579e-06	--	--	--	--	--	--	--	--
CL4658.Contig1_All	465	789	174	88.2251	18.9759	-2.217	up	1.0652e-97	7.4145e-96	gi|1326450|gb|AAB36093.1|	71.6	1e-11	Neb-cGP=cAMP generating peptide [Neobellieria bullata=flesh flies, Peptide, 48 aa]	sp|Q9JJW3|USMG5_RAT	48.9	4e-06	Up-regulated during skeletal muscle growth protein 5 OS=Rattus norvegicus GN=Usmg5 PE=1 SV=1
Unigene11434_All	366	77	17	10.939	2.3554	-2.2154	up	7.5497e-11	8.6545e-10	--	--	--	--	--	--	--	--
Unigene5351_All	364	316	70	45.1392	9.7522	-2.2106	up	5.307e-40	1.8586e-38	--	--	--	--	--	--	--	--
CL906.Contig6_All	209	713	158	177.383	38.3369	-2.2101	up	4.0321e-88	2.5955e-86	--	--	--	--	--	--	--	--
Unigene14100_All	296	27	6	4.7429	1.0279	-2.2061	up	0.00014695	0.00073095	--	--	--	--	--	--	--	--
Unigene30398_All	414	27	6	3.391	0.7349	-2.2061	up	0.00014695	0.00073077	--	--	--	--	--	--	--	--
Unigene29529_All	593	108	24	9.4697	2.0524	-2.206	up	1.3195e-14	1.9649e-13	--	--	--	--	--	--	--	--
CL3637.Contig2_All	272	27	6	5.1613	1.1186	-2.206	up	0.00014695	0.00073101	--	--	--	--	--	--	--	--
Unigene29681_All	272	27	6	5.1613	1.1186	-2.206	up	0.00014695	0.00073083	--	--	--	--	--	--	--	--
Unigene31198_All	251	27	6	5.5932	1.2122	-2.206	up	0.00014695	0.00073071	--	--	--	--	--	--	--	--
Unigene32117_All	211	27	6	6.6535	1.442	-2.206	up	0.00014695	0.00073065	--	--	--	--	--	--	--	--
Unigene30546_All	664	76	17	5.9513	1.2983	-2.1966	up	1.2595e-10	1.4123e-09	--	--	--	--	--	--	--	--
CL5603.Contig1_All	384	49	11	6.6349	1.4527	-2.1913	up	2.7866e-07	2.2153e-06	--	--	--	--	--	--	--	--
Unigene30360_All	208	49	11	12.249	2.6819	-2.1913	up	2.7866e-07	2.215e-06	--	--	--	--	--	--	--	--
Unigene13104_All	415	40	9	5.0116	1.0998	-2.188	up	3.7248e-06	2.5179e-05	--	--	--	--	--	--	--	--
Unigene29949_All	275	31	7	5.8613	1.2908	-2.183	up	5.0929e-05	0.00028033	--	--	--	--	--	--	--	--
Unigene31029_All	266	31	7	6.0597	1.3345	-2.1829	up	5.0929e-05	0.0002803	--	--	--	--	--	--	--	--
Unigene28491_All	739	1548	350	108.917	24.0176	-2.1811	up	4.5194e-186	5.3335e-184	gi|169931080|gb|ACB05778.1|	152.5	1e-35	cuticular protein [Artemia franciscana]	--	--	--	--
Unigene14862_All	544	11327	2569	1082.64	239.481	-2.1766	up	0	0	gi|33468738|dbj|BAC81566.1|	123.2	4e-27	calcification-associated peptide-1 [Procambarus clarkii]	--	--	--	--
Unigene12573_All	259	357	81	71.6698	15.8596	-2.176	up	3.9082e-44	1.4707e-42	gi|220172369|gb|ACL79887.1|	123.2	2e-27	cuticle protein [Rimicaris exoculata]	sp|P81580|CUPC1_CANPG	49.7	2e-06	Cuticle protein CP1158 OS=Cancer pagurus PE=1 SV=1
Unigene29900_All	375	44	10	6.1008	1.3523	-2.1736	up	1.314e-06	9.4861e-06	gi|152949487|dbj|BAF73806.1|	138.7	6e-32	calcification associated soluble matrix protein 2 [Procambarus clarkii]	sp|P81388|CU04_HOMAM	85.9	2e-17	Cuticle protein AMP4 OS=Homarus americanus PE=1 SV=1
Unigene29604_All	602	5216	1186	450.515	99.9066	-2.1729	up	0	0	--	--	--	--	--	--	--	--
Unigene14399_All	341	57	13	8.6914	1.9333	-2.1685	up	3.5284e-08	3.1311e-07	--	--	--	--	--	--	--	--
CL754.Contig5_All	585	92	21	8.1771	1.8204	-2.1673	up	2.1253e-12	2.7431e-11	--	--	--	--	--	--	--	--
Unigene29722_All	498	219	50	22.8656	5.0915	-2.167	up	1.5128e-27	3.8702e-26	gi|33590491|gb|AAQ22771.1|	73.9	2e-12	serine proteinase inhibitor [Procambarus clarkii]	sp|P25304|AGRIN_RAT	69.7	3e-12	Agrin OS=Rattus norvegicus GN=Agrn PE=1 SV=2
Unigene26149_All	291	245	56	43.7765	9.7589	-2.1654	up	1.3176e-30	3.7099e-29	gi|121484216|gb|ABM54465.1|	78.2	1e-13	cuticle protein CB6 [Portunus pelagicus]	sp|Q9V7U0|RESIL_DROME	67.8	5e-12	Pro-resilin OS=Drosophila melanogaster GN=resilin PE=1 SV=1
Unigene4587_All	479	70	16	7.5985	1.6939	-2.1654	up	9.7056e-10	1.0022e-08	--	--	--	--	--	--	--	--
Unigene29875_All	206	35	8	8.8342	1.9694	-2.1653	up	1.7758e-05	0.00010719	--	--	--	--	--	--	--	--
Unigene16175_All	388	83	19	11.1228	2.4833	-2.1632	up	2.7131e-11	3.2117e-10	--	--	--	--	--	--	--	--
Unigene23372_All	932	131	30	7.3084	1.6323	-2.1626	up	4.9986e-17	8.5229e-16	gi|293355360|ref|XP_002728676.1|	67.8	7e-10	PREDICTED: predicted protein-like [Rattus norvegicus]	--	--	--	--
CL5272.Contig1_All	473	48	11	5.2765	1.1793	-2.1617	up	4.6491e-07	3.5894e-06	--	--	--	--	--	--	--	--
Unigene18578_All	849	384	88	23.5175	5.2563	-2.1616	up	5.7396e-47	2.245e-45	gi|326430083|gb|EGD75653.1|	53.9	9e-06	NOTCH2 protein [Salpingoeca sp. ATCC 50818]	sp|P13728|SGS3_DROYA	59.7	8e-09	Salivary glue protein Sgs-3 OS=Drosophila yakuba GN=Sgs3 PE=2 SV=3
Unigene30286_All	288	48	11	8.666	1.9369	-2.1616	up	4.6491e-07	3.589e-06	gi|170595123|ref|XP_001902255.1|	25	3e-06	U88 [Brugia malayi]	--	--	--	--
CL242.Contig2_All	1779	4218	967	123.282	27.5649	-2.1611	up	0	0	gi|345490897|ref|XP_003426488.1|	181	1e-43	PREDICTED: lysine-specific histone demethylase 1A-like isoform 1 [Nasonia vitripennis]	sp|Q865R1|PAOX_BOVIN	119	2e-26	Peroxisomal N(1)-acetyl-spermine/spermidine oxidase OS=Bos taurus GN=PAOX PE=1 SV=3
Unigene29541_All	548	87	20	8.2548	1.8508	-2.1571	up	9.7712e-12	1.2017e-10	gi|152949487|dbj|BAF73806.1|	203.4	3e-51	calcification associated soluble matrix protein 2 [Procambarus clarkii]	sp|P81388|CU04_HOMAM	80.1	3e-15	Cuticle protein AMP4 OS=Homarus americanus PE=1 SV=1
CL3871.Contig2_All	486	339	78	36.2687	8.1389	-2.1558	up	1.6111e-41	5.811e-40	gi|155966352|gb|ABU41128.1|	116.7	3e-25	uptative cuticle protein [Lepeophtheirus salmonis]	sp|Q9V7U0|RESIL_DROME	69.3	3e-12	Pro-resilin OS=Drosophila melanogaster GN=resilin PE=1 SV=1
Unigene10825_All	404	282	65	36.2941	8.159	-2.1533	up	9.3165e-35	2.9075e-33	--	--	--	--	--	--	--	--
CL2535.Contig5_All	1271	65	15	2.6591	0.5985	-2.1515	up	4.4992e-09	4.3835e-08	gi|321471178|gb|EFX82151.1|	266.5	1e-69	hypothetical protein DAPupDRAFT_49070 [Daphnia uplex]	sp|P52840|ST1A1_MOUSE	166	1e-40	Sulfotransferase 1A1 OS=Mus musculus GN=Sult1a1 PE=2 SV=1
Unigene30915_All	586	52	12	4.614	1.0385	-2.1515	up	1.6492e-07	1.346e-06	gi|283767036|gb|ADB28829.1|	56.2	8e-07	cytochrome P450-like protein 4 [Tigrioups japonicus]	sp|Q9VGZ0|C12E1_DROME	51.6	1e-06	Probable cytochrome P450 12e1, mitochondrial OS=Drosophila melanogaster GN=Cyp12e1 PE=2 SV=4
CL2620.Contig2_All	946	39	9	2.1436	0.4825	-2.1514	up	6.2228e-06	4.0476e-05	gi|321468540|gb|EFX79524.1|	164.9	4e-39	hypothetical protein DAPupDRAFT_304428 [Daphnia uplex]	sp|Q96GC5|RM48_HUMAN	82.8	1e-15	39S ribosomal protein L48, mitochondrial OS=Homo sapiens GN=MRPL48 PE=1 SV=2
CL5728.Contig2_All	542	56	13	5.3723	1.2163	-2.143	up	5.8636e-08	5.0669e-07	--	--	--	--	--	--	--	--
Unigene6916_All	315	43	10	7.0978	1.6099	-2.1404	up	2.1894e-06	1.5383e-05	--	--	--	--	--	--	--	--
CL3593.Contig2_All	847	691	161	42.4192	9.6394	-2.1377	up	5.1369e-82	3.1055e-80	gi|149675211|gb|ABR27687.1|	107.5	7e-22	cuticle proprotein proCP5.2 [Callinectes sapidus]	sp|P81582|CUPC3_CANPG	84	4e-16	Cuticle protein CP1246 OS=Cancer pagurus PE=1 SV=1
Unigene31452_All	396	30	7	3.9391	0.8964	-2.1357	up	8.526e-05	0.00044796	gi|198464536|ref|XP_002134797.1|	60.5	2e-08	GA23604 [Drosophila pseudoobscura pseudoobscura] >gi|198149762|gb|EDY73424.1| GA23604 [Drosophila pseudoobscura pseudoobscura]	sp|Q8C8R3|ANK2_MOUSE	50.4	1e-06	Ankyrin-2 OS=Mus musculus GN=Ank2 PE=1 SV=2
CL3152.Contig2_All	607	60	14	5.1396	1.1696	-2.1356	up	2.0889e-08	1.8952e-07	--	--	--	--	--	--	--	--
Unigene30582_All	281	30	7	5.5511	1.2633	-2.1356	up	8.526e-05	0.00044804	--	--	--	--	--	--	--	--
Unigene30906_All	295	30	7	5.2877	1.2033	-2.1356	up	8.526e-05	0.000448	--	--	--	--	--	--	--	--
CL5394.Contig1_All	606	30	7	2.574	0.5858	-2.1355	up	8.526e-05	0.00044808	--	--	--	--	--	--	--	--
CL966.Contig1_All	253	47	11	9.6593	2.2048	-2.1313	up	7.7296e-07	5.7697e-06	--	--	--	--	--	--	--	--
Unigene30977_All	648	47	11	3.7713	0.8608	-2.1313	up	7.7296e-07	5.769e-06	gi|242012467|ref|XP_002426954.1|	89.7	8e-17	conserved hypothetical protein [Pediculus humanus corporis] >gi|212511183|gb|EEB14216.1| conserved hypothetical protein [Pediculus humanus corporis]	sp|Q8K3A9|MEPCE_MOUSE	53.1	5e-07	7SK snRNA methylphosphate capping enzyme OS=Mus musculus GN=Mepce PE=1 SV=2
Unigene23979_All	817	269	63	17.1198	3.9104	-2.1303	up	8.4507e-33	2.5198e-31	--	--	--	--	--	--	--	--
Unigene21349_All	711	162	38	11.8471	2.7103	-2.128	up	2.5001e-20	4.9317e-19	--	--	--	--	--	--	--	--
CL1962.Contig1_All	2504	4895	1151	101.645	23.3102	-2.1245	up	0	0	gi|156544484|ref|XP_001602144.1|	407.5	1e-111	PREDICTED: inositol oxygenase-like [Nasonia vitripennis]	sp|Q4V8T0|MIOX_DANRE	382	3e-105	Inositol oxygenase OS=Danio rerio GN=miox PE=2 SV=1
Unigene11427_All	302	102	24	17.5615	4.03	-2.1236	up	2.7308e-13	3.7593e-12	--	--	--	--	--	--	--	--
Unigene31441_All	451	34	8	3.9199	0.8995	-2.1236	up	2.9627e-05	0.00017112	--	--	--	--	--	--	--	--
Unigene15546_All	415	34	8	4.2599	0.9776	-2.1235	up	2.9627e-05	0.00017113	--	--	--	--	--	--	--	--
Unigene30011_All	290	97	23	17.3917	4.0219	-2.1124	up	1.2473e-12	1.644e-11	--	--	--	--	--	--	--	--
CL2048.Contig2_All	489	59	14	6.2735	1.4519	-2.1113	up	3.456e-08	3.0695e-07	--	--	--	--	--	--	--	--
Unigene27111_All	631	101	24	8.3226	1.9288	-2.1093	up	4.4978e-13	6.1098e-12	gi|321476623|gb|EFX87583.1|	195.7	1e-48	hypothetical protein DAPupDRAFT_306416 [Daphnia uplex]	--	--	--	--
CL2225.Contig2_All	868	42	10	2.5159	0.5842	-2.1065	up	3.6342e-06	2.4594e-05	--	--	--	--	--	--	--	--
CL5620.Contig2_All	2674	1681	401	32.6869	7.6048	-2.1037	up	6.5696e-193	8.0943e-191	gi|291391034|ref|XP_002712024.1|	141.4	2e-31	PREDICTED: hypothetical protein [Oryctolagus cuniculus]	sp|Q6P6V7|F115E_RAT	132	4e-30	Protein FAM115E OS=Rattus norvegicus GN=Fam115e PE=2 SV=1
CL4766.Contig1_All	965	352	84	18.9663	4.4143	-2.1032	up	9.12e-42	3.3029e-40	--	--	--	--	--	--	--	--
Unigene4422_All	236	46	11	10.1348	2.3637	-2.1002	up	1.2806e-06	9.258e-06	--	--	--	--	--	--	--	--
Unigene18319_All	676	217	52	16.6909	3.9009	-2.0972	up	2.9299e-26	7.1681e-25	--	--	--	--	--	--	--	--
CL3707.Contig2_All	427	50	12	6.0885	1.4251	-2.095	up	4.5267e-07	3.5011e-06	--	--	--	--	--	--	--	--
Unigene30881_All	301	29	7	5.0096	1.1793	-2.0868	up	0.00014198	0.00071426	--	--	--	--	--	--	--	--
Unigene31343_All	313	29	7	4.8175	1.1341	-2.0867	up	0.00014198	0.0007142	--	--	--	--	--	--	--	--
Unigene4756_All	315	29	7	4.7869	1.1269	-2.0867	up	0.00014198	0.00071414	--	--	--	--	--	--	--	--
CL3478.Contig1_All	468	757	183	84.1043	19.8295	-2.0845	up	6.9118e-87	4.3942e-85	gi|167538207|ref|XP_001750769.1|	52	8e-06	hypothetical protein [Monosiga brevicollis MX1] >gi|163770793|gb|EDQ84474.1| predicted protein [Monosiga brevicollis MX1]	sp|Q25434|FP1_MYTCO	65.5	5e-11	Adhesive plaque matrix protein OS=Mytilus coruscus GN=FP1 PE=2 SV=1
CL1382.Contig1_All	308	62	15	10.4667	2.4697	-2.0834	up	2.0298e-08	1.8517e-07	--	--	--	--	--	--	--	--
CL3869.Contig2_All	564	33	8	3.0423	0.7193	-2.0805	up	4.9193e-05	0.00027218	--	--	--	--	--	--	--	--
CL624.Contig1_All	221	33	8	7.7641	1.8357	-2.0805	up	4.9193e-05	0.00027216	gi|170072230|ref|XP_001870129.1|	60.8	1e-08	uppal cuticle protein [Culex quinquefasciatus] >gi|167868465|gb|EDS31848.1| uppal cuticle protein [Culex quinquefasciatus]	sp|P81385|CU1B_HOMAM	59.7	1e-09	Cuticle protein AMP1B OS=Homarus americanus PE=1 SV=1
CL3894.Contig2_All	604	181	44	15.5815	3.6942	-2.0765	up	6.8386e-22	1.4354e-20	--	--	--	--	--	--	--	--
CL5144.Contig1_All	888	218	53	12.7647	3.0267	-2.0763	up	4.6713e-26	1.1334e-24	--	--	--	--	--	--	--	--
Unigene31028_All	376	37	9	5.1166	1.2138	-2.0757	up	1.7149e-05	0.00010368	--	--	--	--	--	--	--	--
CL2597.Contig3_All	225	74	18	17.1008	4.0569	-2.0756	up	9.2548e-10	9.5676e-09	--	--	--	--	--	--	--	--
CL4922.Contig1_All	334	37	9	5.76	1.3665	-2.0756	up	1.7149e-05	0.00010371	--	--	--	--	--	--	--	--
CL5210.Contig2_All	245	37	9	7.8524	1.8629	-2.0756	up	1.7149e-05	0.0001037	--	--	--	--	--	--	--	--
Unigene30555_All	212	37	9	9.0747	2.1528	-2.0756	up	1.7149e-05	0.00010369	--	--	--	--	--	--	--	--
Unigene26129_All	297	226	55	39.5658	9.391	-2.0749	up	6.1947e-27	1.545e-25	--	--	--	--	--	--	--	--
Unigene13006_All	735	78	19	5.5179	1.3109	-2.0736	up	3.3156e-10	3.591e-09	--	--	--	--	--	--	--	--
Unigene18881_All	288	279	68	50.3709	11.9735	-2.0727	up	7.6136e-33	2.2746e-31	--	--	--	--	--	--	--	--
CL2255.Contig3_All	378	41	10	5.6398	1.3416	-2.0717	up	6.0082e-06	3.9234e-05	--	--	--	--	--	--	--	--
CL30.Contig1_All	369	41	10	5.7773	1.3743	-2.0717	up	6.0082e-06	3.9229e-05	--	--	--	--	--	--	--	--
CL4899.Contig2_All	772	41	10	2.7614	0.6569	-2.0717	up	6.0082e-06	3.9225e-05	--	--	--	--	--	--	--	--
Unigene30749_All	322	41	10	6.6206	1.5749	-2.0717	up	6.0082e-06	3.9221e-05	--	--	--	--	--	--	--	--
Unigene29897_All	228	86	21	19.6124	4.6708	-2.07	up	4.2702e-11	4.986e-10	gi|325302235|dbj|BAJ83477.1|	62.4	6e-09	phenylalanine-tryptophan hydroxylase [Gryllus bimaculatus]	sp|Q2KIH7|PH4H_BOVIN	47.8	6e-06	Phenylalanine-4-hydroxylase OS=Bos taurus GN=PAH PE=2 SV=1
CL5335.Contig1_All	320	45	11	7.3119	1.7432	-2.0685	up	2.1136e-06	1.4872e-05	gi|358339569|dbj|GAA47606.1|	52.4	6e-06	hypothetical protein CLF_100574 [Clonorchis sinensis]	--	--	--	--
CL3482.Contig2_All	699	229	56	17.0344	4.0627	-2.0679	up	3.683e-27	9.2455e-26	gi|7008007|dbj|BAA90876.1|	57.4	5e-07	DD9B [Marsupenaeus japonicus]	--	--	--	--
CL5161.Contig1_All	648	49	12	3.9318	0.9391	-2.0658	up	7.4612e-07	5.5822e-06	--	--	--	--	--	--	--	--
Unigene19278_All	333	53	13	8.2756	1.9797	-2.0636	up	2.6416e-07	2.1071e-06	--	--	--	--	--	--	--	--
CL2718.Contig1_All	433	61	15	7.325	1.7567	-2.06	up	3.3351e-08	2.9678e-07	--	--	--	--	--	--	--	--
Unigene29024_All	829	65	16	4.0769	0.9787	-2.0585	up	1.1887e-08	1.107e-07	gi|357603991|gb|EHJ63998.1|	91.7	3e-17	hypothetical protein KGM_04190 [Danaus plexipups]	--	--	--	--
Unigene669_All	724	89	22	6.3917	1.541	-2.0523	up	2.5113e-11	2.9797e-10	--	--	--	--	--	--	--	--
Unigene29499_All	1723	164	41	4.9491	1.2067	-2.0361	up	1.6453e-19	3.1226e-18	gi|355709916|gb|EHH31380.1|	223.4	2e-56	Deoxyribonuclease-1 [Macaca mulatta] >gi|355756513|gb|EHH60121.1| Deoxyribonuclease-1 [Macaca fascicularis]	sp|P24855|DNAS1_HUMAN	220	9e-57	Deoxyribonuclease-1 OS=Homo sapiens GN=DNASE1 PE=1 SV=1
Unigene18787_All	679	84	21	6.4325	1.5684	-2.0361	up	1.1418e-10	1.2866e-09	--	--	--	--	--	--	--	--
Unigene20193_All	885	68	17	3.9952	0.9741	-2.0361	up	6.944e-09	6.6271e-08	gi|321474912|gb|EFX85876.1|	56.6	1e-06	hypothetical protein DAPupDRAFT_313761 [Daphnia uplex]	sp|P59280|KLHL8_MOUSE	112	1e-24	Kelch-like protein 8 OS=Mus musculus GN=Klhl8 PE=2 SV=2
Unigene30530_All	561	68	17	6.3025	1.5367	-2.0361	up	6.944e-09	6.626e-08	gi|321474209|gb|EFX85174.1|	106.3	6e-22	hindsight transcription factor-like protein [Daphnia uplex]	sp|Q62947|ZEB1_RAT	53.1	4e-07	Zinc finger E-box-binding homeobox 1 OS=Rattus norvegicus GN=Zeb1 PE=2 SV=2
CL906.Contig10_All	593	64	16	5.6117	1.3683	-2.0361	up	1.9461e-08	1.7777e-07	gi|301608734|ref|XP_002933952.1|	98.6	1e-19	PREDICTED: c-type lectin domain family 4 member K-like [Xenoups (Silurana) tropicalis]	sp|Q91ZW8|C209D_MOUSE	84.7	1e-16	CD209 antigen-like protein D OS=Mus musculus GN=Cd209d PE=2 SV=1
Unigene6985_All	203	64	16	16.3928	3.997	-2.0361	up	1.9461e-08	1.7774e-07	--	--	--	--	--	--	--	--
CL2021.Contig1_All	487	56	14	5.979	1.4578	-2.0361	up	1.5371e-07	1.2711e-06	--	--	--	--	--	--	--	--
Unigene18808_All	441	52	13	6.131	1.4949	-2.0361	up	4.3344e-07	3.3599e-06	--	--	--	--	--	--	--	--
CL754.Contig3_All	290	48	12	8.6062	2.0984	-2.0361	up	1.2254e-06	8.9275e-06	--	--	--	--	--	--	--	--
Unigene29828_All	352	32	8	4.7269	1.1525	-2.0361	up	8.1272e-05	0.0004288	--	--	--	--	--	--	--	--
Unigene30908_All	317	32	8	5.2488	1.2798	-2.0361	up	8.1272e-05	0.00042876	--	--	--	--	--	--	--	--
Unigene31653_All	356	32	8	4.6738	1.1396	-2.0361	up	8.1272e-05	0.00042869	--	--	--	--	--	--	--	--
Unigene7413_All	400	32	8	4.1597	1.0142	-2.0361	up	8.1272e-05	0.00042865	gi|345492272|ref|XP_003426805.1|	140.2	2e-32	PREDICTED: synaptic vesicle glycoprotein 2B-like isoform 3 [Nasonia vitripennis]	sp|Q7L1I2|SV2B_HUMAN	80.1	1e-15	Synaptic vesicle glycoprotein 2B OS=Homo sapiens GN=SV2B PE=2 SV=1
Unigene25889_All	275	40	10	7.563	1.8441	-2.036	up	9.8917e-06	6.2016e-05	gi|165972387|ref|NP_001107066.1|	59.7	3e-08	E3 ubiquitin-protein ligase TRIM32 [Danio rerio] >gi|159155666|gb|AAI54642.1| Trim32 protein [Danio rerio] >gi|213627619|gb|AAI71687.1| Tripartite motif-containing 32 [Danio rerio] >gi|213627846|gb|AAI71691.1| Tripartite motif-containing 32 [Danio rerio]	sp|Q8CH72|TRI32_MOUSE	56.2	2e-08	E3 ubiquitin-protein ligase TRIM32 OS=Mus musculus GN=Trim32 PE=1 SV=2
Unigene29668_All	324	36	9	5.7773	1.4087	-2.036	up	2.8278e-05	0.0001638	--	--	--	--	--	--	--	--
Unigene29601_All	288	32	8	5.7773	1.4087	-2.036	up	8.1272e-05	0.00042884	--	--	--	--	--	--	--	--
Unigene31290_All	378	32	8	4.4018	1.0733	-2.036	up	8.1272e-05	0.00042873	--	--	--	--	--	--	--	--
Unigene3260_All	3881	7910	1987	105.974	25.9633	-2.0292	up	0	0	gi|358339569|dbj|GAA47606.1|	58.5	2e-06	hypothetical protein CLF_100574 [Clonorchis sinensis]	--	--	--	--
CL441.Contig1_All	1712	1409	355	42.7932	10.5155	-2.0249	up	2.9129e-154	2.9611e-152	gi|291232315|ref|XP_002736103.1|	76.3	4e-12	PREDICTED: predicted protein-like [Saccoglossus kowalevskii]	--	--	--	--
CL513.Contig3_All	355	230	58	33.6874	8.2852	-2.0236	up	1.4719e-26	3.6356e-25	gi|338809146|gb|AEJ08191.1|	233	2e-60	hemocyanin [Exopalaemon carinicauda]	sp|P80888|HCY_PALVU	159	2e-39	Hemocyanin OS=Palinurus vulgaris PE=1 SV=2
CL5518.Contig2_All	576	197	50	17.7833	4.402	-2.0143	up	7.7572e-23	1.685e-21	--	--	--	--	--	--	--	--
Unigene26846_All	1155	764	194	34.3937	8.5178	-2.0136	up	6.8843e-84	4.241e-82	gi|321461246|gb|EFX72280.1|	111.7	6e-23	hypothetical protein DAPupDRAFT_308332 [Daphnia uplex]	sp|Q9V7U0|RESIL_DROME	74.3	5e-13	Pro-resilin OS=Drosophila melanogaster GN=resilin PE=1 SV=1
Unigene23949_All	261	59	15	11.7538	2.9144	-2.0119	up	8.9244e-08	7.524e-07	--	--	--	--	--	--	--	--
CL1361.Contig5_All	410	59	15	7.4823	1.8553	-2.0118	up	8.9244e-08	7.5261e-07	--	--	--	--	--	--	--	--
CL4170.Contig2_All	335	59	15	9.1575	2.2707	-2.0118	up	8.9244e-08	7.525e-07	--	--	--	--	--	--	--	--
CL617.Contig3_All	909	1105	282	63.2072	15.7323	-2.0064	up	5.9021e-120	4.8544e-118	gi|296042357|gb|ADG85668.1|	120.9	6e-26	lectin B isoform 1 [Marsupenaeus japonicus]	sp|Q6ZS10|CL17A_HUMAN	50.8	4e-06	C-type lectin domain family 17, member A OS=Homo sapiens GN=CLEC17A PE=1 SV=2
Unigene30480_All	249	47	12	9.8145	2.4439	-2.0057	up	2.0052e-06	1.4168e-05	--	--	--	--	--	--	--	--
Unigene30857_All	471	47	12	5.1885	1.292	-2.0057	up	2.0052e-06	1.4166e-05	--	--	--	--	--	--	--	--
Unigene30909_All	418	47	12	5.8464	1.4558	-2.0057	up	2.0052e-06	1.4164e-05	gi|242000882|ref|XP_002435084.1|	113.2	3e-24	galactose-3-O-sulfotransferase, uptative [Ixodes scauplaris] >gi|215498414|gb|EEC07908.1| galactose-3-O-sulfotransferase, uptative [Ixodes scauplaris]	sp|Q99999|G3ST1_HUMAN	79	3e-15	Galactosylceramide sulfotransferase OS=Homo sapiens GN=GAL3ST1 PE=1 SV=1
Unigene29148_All	365	133	34	18.9464	4.7238	-2.0039	up	8.5656e-16	1.3663e-14	--	--	--	--	--	--	--	--
CL3639.Contig1_All	248	43	11	9.0154	2.2493	-2.0029	up	5.6913e-06	3.7283e-05	--	--	--	--	--	--	--	--
CL4266.Contig4_All	640	43	11	3.4935	0.8716	-2.0029	up	5.6913e-06	3.7279e-05	gi|341888463|gb|EGT44398.1|	53.1	9e-06	hypothetical protein CAEBREN_31444 [Caenorhabditis brenneri]	sp|Q05860|FMN1_MOUSE	50.1	4e-06	Formin-1 OS=Mus musculus GN=Fmn1 PE=1 SV=2
CL4520.Contig1_All	400	43	11	5.5895	1.3946	-2.0029	up	5.6913e-06	3.7275e-05	--	--	--	--	--	--	--	--
Unigene12761_All	410	43	11	5.4532	1.3606	-2.0029	up	5.6913e-06	3.7271e-05	--	--	--	--	--	--	--	--
CL2694.Contig3_All	1115	117	30	5.4561	1.3644	-1.9996	up	5.0077e-14	7.2045e-13	gi|345488057|ref|XP_001601963.2|	56.2	2e-06	PREDICTED: probable cation-transporting ATPase 13A3-like [Nasonia vitripennis]	--	--	--	--
CL5509.Contig1_All	381	39	10	5.3224	1.331	-1.9996	up	1.6215e-05	9.8307e-05	--	--	--	--	--	--	--	--
Unigene30666_All	238	39	10	8.5203	2.1307	-1.9996	up	1.6215e-05	9.8298e-05	--	--	--	--	--	--	--	--
CL3668.Contig2_All	355	35	9	5.1263	1.2856	-1.9955	up	4.6408e-05	0.00025793	gi|345497598|ref|XP_001601392.2|	62.8	4e-09	PREDICTED: gamma-glutamyl hydrolase A-like [Nasonia vitripennis]	sp|Q92820|GGH_HUMAN	54.7	5e-08	Gamma-glutamyl hydrolase OS=Homo sapiens GN=GGH PE=1 SV=2
Unigene14203_All	327	35	9	5.5653	1.3957	-1.9955	up	4.6408e-05	0.00025789	--	--	--	--	--	--	--	--
Unigene32268_All	479	35	9	3.7993	0.9528	-1.9955	up	4.6408e-05	0.00025784	--	--	--	--	--	--	--	--
Unigene30912_All	237	35	9	7.6787	1.9258	-1.9954	up	4.6408e-05	0.00025786	--	--	--	--	--	--	--	--
CL446.Contig2_All	805	35	9	2.2607	0.567	-1.9953	up	4.6408e-05	0.00025791	gi|270008243|gb|EFA04691.1|	163.3	9e-39	abnormal X segregation [Tribolium castaneum]	sp|Q9NW15|ANO10_HUMAN	102	7e-22	Anoctamin-10 OS=Homo sapiens GN=ANO10 PE=1 SV=2
CL4528.Contig2_All	696	31	8	2.3159	0.5829	-1.9903	up	0.00013357	0.00067555	--	--	--	--	--	--	--	--
Unigene18147_All	222	31	8	7.2607	1.8274	-1.9903	up	0.00013357	0.00067549	--	--	--	--	--	--	--	--
Unigene29979_All	242	31	8	6.6606	1.6764	-1.9903	up	0.00013357	0.00067544	--	--	--	--	--	--	--	--
Unigene30785_All	221	31	8	7.2935	1.8357	-1.9903	up	0.00013357	0.00067538	--	--	--	--	--	--	--	--
Unigene31189_All	475	31	8	3.3934	0.8541	-1.9903	up	0.00013357	0.00067527	--	--	--	--	--	--	--	--
Unigene31497_All	291	31	8	5.5391	1.3941	-1.9903	up	0.00013357	0.00067521	--	--	--	--	--	--	--	--
CL5617.Contig2_All	465	829	214	92.6978	23.3382	-1.9898	up	1.7192e-89	1.1196e-87	gi|82795531|gb|ABB91679.1|	55.8	5e-07	calcified cuticle protein CP15.0 [Callinectes sapidus]	sp|P81583|CUPC4_CANPG	65.5	4e-11	Cuticle protein CP1499 OS=Cancer pagurus PE=1 SV=1
CL2898.Contig2_All	928	89	23	4.9867	1.2569	-1.9882	up	6.3324e-11	7.2848e-10	--	--	--	--	--	--	--	--
CL1130.Contig1_All	547	85	22	8.0798	2.0396	-1.986	up	1.7623e-10	1.9586e-09	gi|321469544|gb|EFX80524.1|	73.9	3e-12	hypothetical protein DAPupDRAFT_318590 [Daphnia uplex]	sp|Q0VFD6|MZT1_XENTR	70.5	2e-12	Mitotic-spindle organizing protein 1 OS=Xenoups tropicalis GN=mzt1 PE=3 SV=1
Unigene19184_All	379	54	14	7.4084	1.8732	-1.9837	up	4.0915e-07	3.1793e-06	--	--	--	--	--	--	--	--
Unigene1596_All	253	54	14	11.0979	2.8062	-1.9836	up	4.0915e-07	3.1797e-06	--	--	--	--	--	--	--	--
CL4831.Contig1_All	871	5026	1306	300.035	76.038	-1.9803	up	0	0	--	--	--	--	--	--	--	--
CL2376.Contig2_All	395	50	13	6.5817	1.669	-1.9795	up	1.1548e-06	8.4754e-06	--	--	--	--	--	--	--	--
CL4181.Contig2_All	438	50	13	5.9356	1.5051	-1.9795	up	1.1548e-06	8.4744e-06	--	--	--	--	--	--	--	--
Unigene8342_All	351	192	50	28.4421	7.2238	-1.9772	up	8.5572e-22	1.7894e-20	gi|32490483|dbj|BAB13739.2|	122.1	6e-27	crustocalcin [Marsupenaeus japonicus]	sp|P81589|CUC11_CANPG	48.9	3e-06	Cuticle protein CP575 OS=Cancer pagurus PE=1 SV=1
Unigene37672_All	679	96	25	7.3514	1.8671	-1.9772	up	1.3272e-11	1.6085e-10	--	--	--	--	--	--	--	--
Unigene6414_All	650	238	62	19.0384	4.8371	-1.9767	up	1.2075e-26	2.9874e-25	--	--	--	--	--	--	--	--
CL1792.Contig2_All	376	157	41	21.711	5.5297	-1.9732	up	4.8052e-18	8.553e-17	--	--	--	--	--	--	--	--
Unigene31819_All	1034	65	17	3.2686	0.8337	-1.9711	up	2.9926e-08	2.6722e-07	--	--	--	--	--	--	--	--
Unigene2179_All	487	118	31	12.5986	3.228	-1.9646	up	7.6441e-14	1.0881e-12	gi|310769596|gb|ADI80707.1|	184.5	1e-45	anti-lipopolysaccharide factor 2 [Macrobrachium rosenbergii]	sp|C0KJQ4|ALPS_PORTR	95.1	6e-20	Anti-lipopolysaccharide factor OS=Portunus trituberculatus GN=ALF PE=2 SV=2
Unigene11273_All	398	57	15	7.4466	1.9112	-1.9621	up	2.3585e-07	1.8889e-06	gi|307185282|gb|EFN71382.1|	71.6	1e-11	hypothetical protein EAG_06681 [Camponotus floridanus]	--	--	--	--
Unigene18195_All	329	38	10	6.0056	1.5414	-1.9621	up	2.646e-05	0.0001541	--	--	--	--	--	--	--	--
CL4389.Contig1_All	576	140	37	12.6379	3.2575	-1.9559	up	4.4697e-16	7.2309e-15	--	--	--	--	--	--	--	--
CL3.Contig1_All	613	552	146	46.8216	12.0781	-1.9548	up	8.1628e-59	3.8009e-57	--	--	--	--	--	--	--	--
CL1106.Contig2_All	461	34	9	3.8348	0.99	-1.9537	up	7.5783e-05	0.00040232	--	--	--	--	--	--	--	--
Unigene16356_All	256	34	9	6.9057	1.7828	-1.9536	up	7.5783e-05	0.00040229	--	--	--	--	--	--	--	--
Unigene28105_All	308	34	9	5.7398	1.4818	-1.9536	up	7.5783e-05	0.00040225	--	--	--	--	--	--	--	--
Unigene28070_All	217	49	13	11.741	3.038	-1.9504	up	1.8748e-06	1.3321e-05	--	--	--	--	--	--	--	--
CL4636.Contig3_All	606	3661	973	314.12	81.4228	-1.9478	up	0	0	--	--	--	--	--	--	--	--
Unigene16647_All	770	1370	365	92.5119	24.0385	-1.9443	up	2.7201e-142	2.5662e-140	--	--	--	--	--	--	--	--
Unigene19778_All	715	364	97	26.4706	6.8797	-1.944	up	4.4905e-39	1.5498e-37	gi|195442011|ref|XP_002068754.1|	83.2	1e-14	GK17855 [Drosophila willistoni] >gi|194164839|gb|EDW79740.1| GK17855 [Drosophila willistoni]	sp|Q9V7U0|RESIL_DROME	73.9	3e-13	Pro-resilin OS=Drosophila melanogaster GN=resilin PE=1 SV=1
CL353.Contig1_All	465	345	92	38.5775	10.0332	-1.943	up	4.2795e-37	1.4113e-35	gi|351720388|emb|CCD22033.1|	80.9	1e-14	single insulin-like growth factor-binding domain protein-2 [Cupiennius salei]	sp|P0CJ14|VP302_LYCMC	67.8	9e-12	Venom protein 302 OS=Lychas mucronatus PE=2 SV=1
CL2065.Contig2_All	385	60	16	8.1032	2.1075	-1.943	up	1.358e-07	1.1268e-06	--	--	--	--	--	--	--	--
Unigene31439_All	648	56	15	4.4935	1.1739	-1.9365	up	3.8155e-07	2.9742e-06	gi|270011901|gb|EFA08349.1|	85.9	1e-15	hypothetical protein TcasGA2_TC005992 [Tribolium castaneum]	sp|Q55DW9|GACZ_DICDI	50.8	2e-06	Rho GTPase-activating protein gacZ OS=Dictyostelium discoideum GN=gacZ PE=3 SV=1
Unigene19423_All	390	41	11	5.4662	1.4303	-1.9342	up	1.5073e-05	9.1707e-05	--	--	--	--	--	--	--	--
Unigene30556_All	202	41	11	10.5536	2.7615	-1.9342	up	1.5073e-05	9.1698e-05	--	--	--	--	--	--	--	--
Unigene16491_All	322	52	14	8.3968	2.2048	-1.9292	up	1.0743e-06	7.921e-06	--	--	--	--	--	--	--	--
CL4583.Contig1_All	1546	5740	1547	193.05	50.7442	-1.9277	up	0	0	--	--	--	--	--	--	--	--
Unigene25824_All	1562	3580	965	119.171	31.3294	-1.9274	up	0	0	gi|313244217|emb|CBY15049.1|	127.5	1e-27	unnamed protein product [Oikopleura dioica]	sp|Q02817|MUC2_HUMAN	90.9	7e-18	Mucin-2 OS=Homo sapiens GN=MUC2 PE=1 SV=2
Unigene12886_All	342	63	17	9.5782	2.5207	-1.9259	up	7.8118e-08	6.6792e-07	--	--	--	--	--	--	--	--
CL4984.Contig2_All	461	37	10	4.1732	1.1	-1.9237	up	4.2975e-05	0.00024052	gi|383853461|ref|XP_003702241.1|	111.7	8e-24	PREDICTED: uncharacterized protein LOC100876160 [Megachile rotundata]	--	--	--	--
CL4199.Contig2_All	686	74	20	5.6089	1.4785	-1.9236	up	5.7596e-09	5.5379e-08	gi|326324811|dbj|BAJ84109.1|	223.8	4e-57	insulin-like androgenic gland factor [Palaemon pacificus]	--	--	--	--
Unigene9249_All	537	74	20	7.1652	1.8887	-1.9236	up	5.7596e-09	5.5371e-08	--	--	--	--	--	--	--	--
Unigene15419_All	678	48	13	3.6811	0.9723	-1.9207	up	3.032e-06	2.0775e-05	gi|115896478|ref|XP_787947.2|	105.9	1e-21	PREDICTED: similar to cathepsin B, partial [Strongylocentrotus uprupratus]	--	--	--	--
CL2701.Contig1_All	602	144	39	12.4375	3.2853	-1.9206	up	3.9056e-16	6.3617e-15	--	--	--	--	--	--	--	--
CL1698.Contig1_All	369	48	13	6.7637	1.7866	-1.9206	up	3.032e-06	2.0777e-05	--	--	--	--	--	--	--	--
Unigene30628_All	355	48	13	7.0304	1.857	-1.9206	up	3.032e-06	2.0772e-05	gi|321478948|gb|EFX89904.1|	76.6	3e-13	hypothetical protein DAPupDRAFT_230075 [Daphnia uplex]	sp|P80007|CRA2_HOMGA	62.8	2e-10	Crustacyanin-A2 subunit OS=Homarus gammarus PE=1 SV=1
Unigene3426_All	860	243	66	14.6918	3.8918	-1.9165	up	3.8678e-26	9.4105e-25	--	--	--	--	--	--	--	--
CL214.Contig1_All	1013	44	12	2.2585	0.6007	-1.9106	up	8.5814e-06	5.4629e-05	gi|189239707|ref|XP_975055.2|	132.5	2e-29	PREDICTED: similar to conserved hypothetical protein [Tribolium castaneum]	sp|Q9VR59|VIP1_DROME	105	2e-22	Inositol hexakisphosphate and diphosphoinositol-pentakisphosphate kinase OS=Drosophila melanogaster GN=l(1)G0196 PE=1 SV=2
Unigene21628_All	323	33	9	5.3123	1.413	-1.9106	up	0.00012311	0.00062558	--	--	--	--	--	--	--	--
Unigene30718_All	304	33	9	5.6443	1.5013	-1.9106	up	0.00012311	0.00062543	--	--	--	--	--	--	--	--
Unigene31302_All	415	44	12	5.5128	1.4664	-1.9105	up	8.5814e-06	5.4624e-05	--	--	--	--	--	--	--	--
Unigene37235_All	492	44	12	4.65	1.2369	-1.9105	up	8.5814e-06	5.4618e-05	gi|193669072|ref|XP_001942985.1|	136.3	4e-31	PREDICTED: hypothetical protein LOC100168286 [Acyrthosiphon pisum]	sp|P86736|DGRP_HALAI	62.8	3e-10	Aspartate and glycine-rich protein (Fragment) OS=Haliotis asinina PE=1 SV=1
Unigene25046_All	382	33	9	4.4918	1.1948	-1.9105	up	0.00012311	0.00062553	--	--	--	--	--	--	--	--
Unigene30686_All	201	33	9	8.5366	2.2707	-1.9105	up	0.00012311	0.00062548	--	--	--	--	--	--	--	--
Unigene12511_All	519	1539	421	154.184	41.1359	-1.9062	up	1.8058e-155	1.8572e-153	gi|121484216|gb|ABM54465.1|	102.8	5e-21	cuticle protein CB6 [Portunus pelagicus]	sp|Q9V7U0|RESIL_DROME	61.2	1e-09	Pro-resilin OS=Drosophila melanogaster GN=resilin PE=1 SV=1
CL639.Contig1_All	535	106	29	10.302	2.7488	-1.9061	up	3.8947e-12	4.9197e-11	gi|115916091|ref|XP_001198200.1|	36.6	3e-12	PREDICTED: similar to protein F28E10.3 [imported] - Caenorhabditis elegans [Strongylocentrotus uprupratus] >gi|115974535|ref|XP_001187905.1| PREDICTED: similar to protein F28E10.3 [imported] - Caenorhabditis elegans [Strongylocentrotus uprupratus]	--	--	--	--
Unigene39207_All	226	95	26	21.8566	5.8341	-1.9055	up	5.1607e-11	5.9637e-10	--	--	--	--	--	--	--	--
Unigene30500_All	307	51	14	8.6377	2.3126	-1.9011	up	1.7313e-06	1.2345e-05	--	--	--	--	--	--	--	--
Unigene21640_All	541	4298	1180	413.083	110.609	-1.901	up	0	0	gi|292397858|gb|ADE27969.1|	52.8	7e-06	hypothetical protein [Nylanderia nr. upbens LZ-2010]	--	--	--	--
CL3156.Contig3_All	1330	40	11	1.5638	0.4194	-1.8987	up	2.4367e-05	0.00014311	gi|350425193|ref|XP_003494042.1|	99	4e-19	PREDICTED: hypothetical protein LOC100741236 [Bombus impatiens]	sp|Q32N87|HDGR2_XENLA	75.9	2e-13	Hepatoma-derived growth factor-related protein 2 OS=Xenoups laevis GN=hdgfrp2 PE=2 SV=1
CL3902.Contig2_All	1290	345	95	13.9058	3.7346	-1.8967	up	5.7602e-36	1.8453e-34	--	--	--	--	--	--	--	--
CL803.Contig1_All	462	98	27	11.0294	2.9637	-1.8959	up	2.981e-11	3.5188e-10	--	--	--	--	--	--	--	--
Unigene28928_All	491	94	26	9.9544	2.6853	-1.8903	up	8.2537e-11	9.4282e-10	gi|291237913|ref|XP_002738877.1|	72	9e-12	PREDICTED: galactose-3-O-sulfotransferase 1-like [Saccoglossus kowalevskii]	sp|Q6XQH0|G3ST2_MOUSE	50.4	2e-06	Galactose-3-O-sulfotransferase 2 OS=Mus musculus GN=Gal3st2 PE=2 SV=1
CL1110.Contig1_All	400	47	13	6.1095	1.6481	-1.8903	up	4.8844e-06	3.2278e-05	--	--	--	--	--	--	--	--
Unigene17320_All	378	47	13	6.4651	1.744	-1.8903	up	4.8844e-06	3.2275e-05	--	--	--	--	--	--	--	--
Unigene29857_All	284	47	13	8.6049	2.3213	-1.8902	up	4.8844e-06	3.2271e-05	--	--	--	--	--	--	--	--
CL4311.Contig2_All	946	851	236	46.7742	12.6511	-1.8865	up	1.2943e-85	8.0618e-84	gi|348579470|ref|XP_003475502.1|	27.3	1e-06	PREDICTED: zinc finger and SCAN domain-containing protein 29-like [Cavia porcellus]	--	--	--	--
Unigene3402_All	808	6815	1891	438.553	118.682	-1.8856	up	0	0	--	--	--	--	--	--	--	--
CL1658.Contig2_All	1067	234	65	11.403	3.0893	-1.8841	up	1.0871e-24	2.5185e-23	gi|296042357|gb|ADG85668.1|	127.9	7e-28	lectin B isoform 1 [Marsupenaeus japonicus]	sp|Q6ZS10|CL17A_HUMAN	62.8	1e-09	C-type lectin domain family 17, member A OS=Homo sapiens GN=CLEC17A PE=1 SV=2
Unigene29933_All	281	54	15	9.9921	2.707	-1.8841	up	9.8831e-07	7.3064e-06	--	--	--	--	--	--	--	--
CL4262.Contig2_All	541	115	32	11.0527	2.9996	-1.8816	up	7.5297e-13	1.0104e-11	--	--	--	--	--	--	--	--
CL4338.Contig1_All	438	61	17	7.2414	1.9683	-1.8793	up	2.0143e-07	1.6238e-06	--	--	--	--	--	--	--	--
Unigene29540_All	600	240	67	20.7983	5.6628	-1.8769	up	3.6726e-25	8.6322e-24	gi|152949487|dbj|BAF73806.1|	202.2	1e-50	calcification associated soluble matrix protein 2 [Procambarus clarkii]	sp|P81388|CU04_HOMAM	79.3	5e-15	Cuticle protein AMP4 OS=Homarus americanus PE=1 SV=1
CL3161.Contig1_All	593	68	19	5.9624	1.6248	-1.8756	up	4.129e-08	3.6151e-07	--	--	--	--	--	--	--	--
Unigene4420_All	304	68	19	11.6306	3.1695	-1.8756	up	4.129e-08	3.6146e-07	--	--	--	--	--	--	--	--
CL317.Contig2_All	406	143	40	18.3138	4.9962	-1.874	up	1.4682e-15	2.3149e-14	gi|290792623|gb|ADD63783.1|	126.7	2e-28	cytochrome P450 [Litopenaeus vannamei]	sp|Q9VA27|CP4C3_DROME	56.6	1e-08	Cytochrome P450 4c3 OS=Drosophila melanogaster GN=Cyp4c3 PE=2 SV=1
Unigene30406_All	200	50	14	12.9989	3.5498	-1.8726	up	2.7798e-06	1.9166e-05	--	--	--	--	--	--	--	--
Unigene30491_All	266	50	14	9.7736	2.669	-1.8726	up	2.7798e-06	1.9164e-05	--	--	--	--	--	--	--	--
CL4062.Contig1_All	304	4310	1207	737.177	201.344	-1.8723	up	0	0	--	--	--	--	--	--	--	--
CL3036.Contig3_All	226	57	16	13.114	3.5902	-1.869	up	5.6406e-07	4.3166e-06	--	--	--	--	--	--	--	--
CL3603.Contig2_All	280	57	16	10.5849	2.8978	-1.869	up	5.6406e-07	4.316e-06	--	--	--	--	--	--	--	--
CL231.Contig2_All	776	32	9	2.1442	0.5881	-1.8663	up	0.00019889	0.00096175	gi|61807160|gb|AAX55747.1|	182.2	1e-44	mannose-binding protein [Pacifastacus leniusculus]	sp|Q6IFW6|K1C10_RAT	58.2	2e-08	Keratin, type I cytoskeletal 10 OS=Rattus norvegicus GN=Krt10 PE=2 SV=1
Unigene14407_All	327	32	9	5.0883	1.3957	-1.8662	up	0.00019889	0.0009616	--	--	--	--	--	--	--	--
Unigene29822_All	252	32	9	6.6026	1.8111	-1.8662	up	0.00019889	0.00096137	--	--	--	--	--	--	--	--
Unigene30217_All	326	32	9	5.1039	1.4	-1.8662	up	0.00019889	0.0009613	gi|20372975|dbj|BAB91157.1|	52	8e-06	nacrein [Turbo marmoratus]	sp|P86736|DGRP_HALAI	56.2	2e-08	Aspartate and glycine-rich protein (Fragment) OS=Haliotis asinina PE=1 SV=1
Unigene31489_All	557	32	9	2.9872	0.8194	-1.8662	up	0.00019889	0.00096115	--	--	--	--	--	--	--	--
Unigene7208_All	348	32	9	4.7812	1.3115	-1.8662	up	0.00019889	0.000961	--	--	--	--	--	--	--	--
CL4279.Contig2_All	520	32	9	3.1997	0.8777	-1.8661	up	0.00019889	0.00096168	--	--	--	--	--	--	--	--
Unigene16393_All	303	32	9	5.4913	1.5063	-1.8661	up	0.00019889	0.00096153	--	--	--	--	--	--	--	--
Unigene24665_All	502	32	9	3.3145	0.9092	-1.8661	up	0.00019889	0.00096145	--	--	--	--	--	--	--	--
Unigene30993_All	287	32	9	5.7974	1.5903	-1.8661	up	0.00019889	0.00096122	--	--	--	--	--	--	--	--
Unigene32042_All	361	32	9	4.609	1.2643	-1.8661	up	0.00019889	0.00096107	gi|270016550|gb|EFA12996.1|	75.5	7e-13	hypothetical protein TcasGA2_TC012936 [Tribolium castaneum]	--	--	--	--
Unigene25302_All	514	39	11	3.9452	1.0853	-1.862	up	3.9208e-05	0.00022052	--	--	--	--	--	--	--	--
Unigene5475_All	514	39	11	3.9452	1.0853	-1.862	up	3.9208e-05	0.0002205	--	--	--	--	--	--	--	--
Unigene30633_All	291	46	13	8.2193	2.2655	-1.8592	up	7.8365e-06	5.0272e-05	--	--	--	--	--	--	--	--
Unigene25380_All	313	106	30	17.6088	4.8605	-1.8571	up	9.1126e-12	1.1227e-10	--	--	--	--	--	--	--	--
Unigene18931_All	458	53	15	6.017	1.6609	-1.8571	up	1.5821e-06	1.1319e-05	--	--	--	--	--	--	--	--
Unigene29660_All	398	74	21	9.6676	2.6757	-1.8532	up	1.3555e-08	1.2553e-07	--	--	--	--	--	--	--	--
CL3631.Contig5_All	413	299	85	37.6434	10.437	-1.8507	up	2.0798e-30	5.8028e-29	gi|321461246|gb|EFX72280.1|	108.6	7e-23	hypothetical protein DAPupDRAFT_308332 [Daphnia uplex]	sp|Q9V7U0|RESIL_DROME	65.9	3e-11	Pro-resilin OS=Drosophila melanogaster GN=resilin PE=1 SV=1
Unigene8150_All	1177	4290	1220	189.517	52.5641	-1.8502	up	0	0	--	--	--	--	--	--	--	--
CL4889.Contig1_All	1272	443	126	18.1086	5.0233	-1.85	up	2.991e-44	1.1276e-42	--	--	--	--	--	--	--	--
Unigene28409_All	616	302	86	25.4914	7.0798	-1.8482	up	1.2072e-30	3.4082e-29	gi|298388478|gb|ADI80708.1|	102.8	9e-21	anti-lipopolysaccharide factor 3 [Macrobrachium rosenbergii]	sp|C0KJQ4|ALPS_PORTR	71.6	1e-12	Anti-lipopolysaccharide factor OS=Portunus trituberculatus GN=ALF PE=2 SV=2
CL3584.Contig2_All	581	172	49	15.3929	4.2769	-1.8476	up	4.2386e-18	7.5663e-17	--	--	--	--	--	--	--	--
Unigene7764_All	623	1080	308	90.1371	25.0708	-1.8461	up	4.4783e-105	3.2961e-103	--	--	--	--	--	--	--	--
CL3960.Contig2_All	251	49	14	10.1506	2.8285	-1.8435	up	4.446e-06	2.9748e-05	--	--	--	--	--	--	--	--
CL845.Contig1_All	455	42	12	4.7996	1.3374	-1.8435	up	2.2148e-05	0.00013068	--	--	--	--	--	--	--	--
Unigene3934_All	384	42	12	5.687	1.5847	-1.8435	up	2.2148e-05	0.00013067	gi|195453964|ref|XP_002074023.1|	62	8e-09	GK14417 [Drosophila willistoni] >gi|194170108|gb|EDW85009.1| GK14417 [Drosophila willistoni]	sp|Q9Z2J0|S23A1_MOUSE	59.3	2e-09	Solute carrier family 23 member 1 OS=Mus musculus GN=Slc23a1 PE=1 SV=2
Unigene32243_All	580	35	10	3.1377	0.8743	-1.8435	up	0.00011168	0.00057221	gi|260834889|ref|XP_002612442.1|	115.5	1e-24	hypothetical protein BRAFLDRAFT_58277 [Branchiostoma floridae] >gi|229297819|gb|EEN68451.1| hypothetical protein BRAFLDRAFT_58277 [Branchiostoma floridae]	sp|Q8JZP3|KLHL2_MOUSE	106	3e-23	Kelch-like protein 2 OS=Mus musculus GN=Klhl2 PE=2 SV=1
Unigene9378_All	739	126	36	8.8653	2.4704	-1.8434	up	1.3275e-13	1.8628e-12	--	--	--	--	--	--	--	--
Unigene14120_All	214	49	14	11.9056	3.3176	-1.8434	up	4.446e-06	2.9745e-05	--	--	--	--	--	--	--	--
Unigene16184_All	293	49	14	8.6955	2.4231	-1.8434	up	4.446e-06	2.9742e-05	--	--	--	--	--	--	--	--
Unigene19089_All	536	49	14	4.7533	1.3246	-1.8434	up	4.446e-06	2.9739e-05	--	--	--	--	--	--	--	--
Unigene30435_All	252	49	14	10.1103	2.8173	-1.8434	up	4.446e-06	2.9735e-05	--	--	--	--	--	--	--	--
Unigene469_All	376	35	10	4.84	1.3487	-1.8434	up	0.00011168	0.00057216	--	--	--	--	--	--	--	--
Unigene18041_All	781	52	15	3.4619	0.974	-1.8296	up	2.5234e-06	1.7478e-05	--	--	--	--	--	--	--	--
Unigene20164_All	377	52	15	7.1718	2.0177	-1.8296	up	2.5234e-06	1.7476e-05	--	--	--	--	--	--	--	--
Unigene26321_All	532	45	13	4.3981	1.2392	-1.8275	up	1.252e-05	7.729e-05	--	--	--	--	--	--	--	--
Unigene28149_All	308	380	110	64.1506	18.1112	-1.8246	up	1.6579e-37	5.5268e-36	--	--	--	--	--	--	--	--
Unigene30653_All	206	38	11	9.5915	2.7079	-1.8246	up	6.2784e-05	0.00033993	--	--	--	--	--	--	--	--
Unigene31208_All	659	38	11	2.9982	0.8465	-1.8245	up	6.2784e-05	0.0003399	--	--	--	--	--	--	--	--
Unigene9619_All	1194	345	100	15.0239	4.2472	-1.8227	up	3.7291e-34	1.1458e-32	--	--	--	--	--	--	--	--
Unigene29042_All	761	207	60	14.1434	3.9983	-1.8227	up	4.1067e-21	8.3302e-20	--	--	--	--	--	--	--	--
Unigene2371_All	362	69	20	9.9108	2.8017	-1.8227	up	5.9837e-08	5.1671e-07	--	--	--	--	--	--	--	--
Unigene24265_All	704	69	20	5.0962	1.4407	-1.8227	up	5.9837e-08	5.1663e-07	gi|383856370|ref|XP_003703682.1|	54.3	5e-06	PREDICTED: spectrin beta chain, brain 4-like [Megachile rotundata]	sp|P13395|SPTCA_DROME	93.2	5e-19	Spectrin alpha chain OS=Drosophila melanogaster GN=alpha-Spec PE=1 SV=2
Unigene10754_All	910	331	96	18.9127	5.3498	-1.8218	up	8.1846e-33	2.4417e-31	--	--	--	--	--	--	--	--
Unigene30583_All	284	62	18	11.3512	3.2141	-1.8204	up	2.9196e-07	2.3142e-06	--	--	--	--	--	--	--	--
Unigene25511_All	720	1690	492	122.046	34.6528	-1.8164	up	8.6727e-160	9.1485e-158	--	--	--	--	sp|Q701N2|KRA55_HUMAN	50.1	5e-06	Keratin-associated protein 5-5 OS=Homo sapiens GN=KRTAP5-5 PE=2 SV=2
Unigene29695_All	358	65	19	9.4406	2.6914	-1.8105	up	1.6629e-07	1.3567e-06	--	--	--	--	--	--	--	--
Unigene1567_All	679	41	12	3.1397	0.8962	-1.8087	up	3.534e-05	0.00020207	gi|158285449|ref|XP_308315.4|	63.5	7e-09	AGAP007562-PA [Anopheles gambiae str. PEST] >gi|157019997|gb|EAA04495.4| AGAP007562-PA [Anopheles gambiae str. PEST]	sp|Q67FY2|BCL9L_MOUSE	50.1	4e-06	B-cell CLL/lymphoma 9-like protein OS=Mus musculus GN=Bcl9l PE=1 SV=1
Unigene30659_All	260	41	12	8.1993	2.3405	-1.8087	up	3.534e-05	0.00020203	--	--	--	--	--	--	--	--
Unigene22403_All	286	41	12	7.4539	2.1278	-1.8086	up	3.534e-05	0.00020205	--	--	--	--	--	--	--	--
CL4915.Contig1_All	692	34	10	2.5547	0.7328	-1.8017	up	0.0001786	0.00087098	--	--	--	--	--	--	--	--
Unigene2841_All	443	221	65	25.9392	7.4407	-1.8016	up	4.1585e-22	8.8185e-21	--	--	--	--	--	--	--	--
CL2432.Contig1_All	621	34	10	2.8468	0.8166	-1.8016	up	0.0001786	0.00087105	--	--	--	--	--	--	--	--
Unigene29671_All	335	34	10	5.2772	1.5138	-1.8016	up	0.0001786	0.00087091	--	--	--	--	--	--	--	--
Unigene30996_All	325	34	10	5.4396	1.5604	-1.8016	up	0.0001786	0.00087084	--	--	--	--	--	--	--	--
CL4583.Contig3_All	1236	2689	791	113.12	32.4537	-1.8014	up	3.3007e-250	4.8413e-248	--	--	--	--	--	--	--	--
CL2563.Contig1_All	1084	404	119	19.3785	5.567	-1.7995	up	4.728e-39	1.6299e-37	gi|195114210|ref|XP_002001660.1|	70.1	1e-10	GI16950 [Drosophila mojavensis] >gi|193912235|gb|EDW11102.1| GI16950 [Drosophila mojavensis]	sp|P13184|CX7A2_BOVIN	57.4	5e-08	Cytochrome c oxidase subunit 7A2, mitochondrial OS=Bos taurus GN=COX7A2 PE=1 SV=3
Unigene10569_All	835	132	39	8.2197	2.3686	-1.7951	up	9.947e-14	1.4045e-12	--	--	--	--	--	--	--	--
Unigene29560_All	263	44	13	8.6989	2.5066	-1.7951	up	1.9916e-05	0.00011857	--	--	--	--	--	--	--	--
Unigene30685_All	366	44	13	6.2509	1.8012	-1.7951	up	1.9916e-05	0.00011856	--	--	--	--	--	--	--	--
Unigene32067_All	685	44	13	3.3399	0.9624	-1.7951	up	1.9916e-05	0.00011855	gi|242016272|ref|XP_002428753.1|	270.8	3e-71	rabconnectin, uptative [Pediculus humanus corporis] >gi|212513438|gb|EEB16015.1| rabconnectin, uptative [Pediculus humanus corporis]	sp|Q8TDJ6|DMXL2_HUMAN	197	2e-50	DmX-like protein 2 OS=Homo sapiens GN=DMXL2 PE=1 SV=2
CL179.Contig14_All	5840	44	13	0.3917	0.1129	-1.7947	up	1.9916e-05	0.00011858	gi|321478443|gb|EFX89400.1|	281.6	3e-73	hypothetical protein DAPupDRAFT_95004 [Daphnia uplex]	sp|Q54G21|FKBP5_DICDI	81.3	2e-14	FK506-binding protein 5 OS=Dictyostelium discoideum GN=fkbp5 PE=1 SV=1
CL4873.Contig1_All	857	142	42	8.6154	2.4853	-1.7935	up	1.2038e-14	1.8008e-13	--	--	--	--	--	--	--	--
CL754.Contig1_All	422	98	29	12.0748	3.4849	-1.7928	up	1.5698e-10	1.7507e-09	gi|296490911|gb|DAA33024.1|	32.3	1e-07	keratin associated protein 10-2-like [Bos taurus]	--	--	--	--
CL2170.Contig3_All	1262	540	160	22.2486	6.4293	-1.791	up	2.613e-51	1.1018e-49	--	--	--	--	--	--	--	--
Unigene22119_All	349	54	16	8.0452	2.3249	-1.791	up	2.2711e-06	1.5899e-05	--	--	--	--	--	--	--	--
Unigene19806_All	286	371	110	67.4491	19.5044	-1.79	up	9.5797e-36	3.0546e-34	--	--	--	--	--	--	--	--
Unigene20607_All	387	1370	407	184.068	53.3322	-1.7872	up	4.6742e-127	4.016e-125	gi|5921937|sp|P81577.1|CUPA3_CANPG	60.1	3e-08	RecName: Full=Cuticle protein AM1199; Short=CPAM1199	sp|P81577|CUPA3_CANPG	60.1	1e-09	Cuticle protein AM1199 OS=Cancer pagurus PE=1 SV=1
Unigene30302_All	591	37	11	3.2552	0.9439	-1.786	up	0.00010003	0.000517	--	--	--	--	--	--	--	--
CL5194.Contig1_All	448	2040	607	236.766	68.7095	-1.7849	up	6.4794e-188	7.7356e-186	gi|17564808|ref|NP_505350.1|	65.5	7e-10	Fungus-Induced Protein family member (fip-2) [Caenorhabditis elegans] >gi|351058246|emb|CCD65664.1| Protein FIP-2 [Caenorhabditis elegans]	sp|P86950|SLP2_PINMA	57	1e-08	Shematrin-like protein 2 OS=Pinctada maxima PE=1 SV=1
Unigene30741_All	575	47	14	4.2501	1.2347	-1.7833	up	1.1235e-05	6.9977e-05	--	--	--	--	--	--	--	--
Unigene15850_All	429	57	17	6.9085	2.0095	-1.7815	up	1.2873e-06	9.3047e-06	--	--	--	--	--	--	--	--
Unigene4792_All	760	308	92	21.072	6.1388	-1.7793	up	1.032e-29	2.8306e-28	--	--	--	--	--	--	--	--
CL3866.Contig1_All	424	87	26	10.6689	3.1097	-1.7786	up	2.0749e-09	2.0848e-08	gi|344285304|ref|XP_003414402.1|	52.8	4e-06	PREDICTED: TATA-binding protein-associated factor 2N [Loxodonta africana]	sp|Q92804|RBP56_HUMAN	52	4e-07	TATA-binding protein-associated factor 2N OS=Homo sapiens GN=TAF15 PE=1 SV=1
Unigene36488_All	276	194	58	36.5477	10.6567	-1.778	up	2.9049e-19	5.4609e-18	--	--	--	--	--	--	--	--
CL1813.Contig1_All	1259	117	35	4.832	1.4098	-1.7771	up	3.5427e-12	4.4888e-11	--	--	--	--	--	--	--	--
Unigene1698_All	223	60	18	13.9899	4.0933	-1.773	up	7.3016e-07	5.4774e-06	--	--	--	--	--	--	--	--
CL4518.Contig2_All	369	126	38	17.7547	5.2223	-1.7654	up	6.6847e-13	8.9992e-12	--	--	--	--	--	--	--	--
Unigene20037_All	578	53	16	4.7678	1.4038	-1.764	up	3.5863e-06	2.4284e-05	gi|242011856|ref|XP_002426660.1|	108.2	1e-22	zinc metalloproteinase, uptative [Pediculus humanus corporis] >gi|212510824|gb|EEB13922.1| zinc metalloproteinase, uptative [Pediculus humanus corporis]	sp|P55112|NAS4_CAEEL	64.7	1e-10	Zinc metalloproteinase nas-4 OS=Caenorhabditis elegans GN=nas-4 PE=2 SV=4
CL5617.Contig1_All	615	543	164	45.9085	13.523	-1.7633	up	1.6146e-50	6.7433e-49	gi|82795523|gb|ABB91675.1|	67.8	3e-10	calcified cuticle protein CP19.0 isoform B [Callinectes sapidus]	sp|P81583|CUPC4_CANPG	53.1	4e-07	Cuticle protein CP1499 OS=Cancer pagurus PE=1 SV=1
Unigene14694_All	386	43	13	5.7923	1.7079	-1.7619	up	3.1537e-05	0.00018128	--	--	--	--	--	--	--	--
Unigene30499_All	260	43	13	8.5993	2.5356	-1.7619	up	3.1537e-05	0.00018126	--	--	--	--	--	--	--	--
CL4144.Contig2_All	201	188	57	48.6329	14.3809	-1.7578	up	1.9253e-18	3.4926e-17	--	--	--	--	--	--	--	--
Unigene30357_All	308	79	24	13.3366	3.9515	-1.7549	up	1.5709e-08	1.4457e-07	--	--	--	--	--	--	--	--
CL2821.Contig1_All	415	46	14	5.7634	1.7107	-1.7523	up	1.7747e-05	0.00010714	gi|242009154|ref|XP_002425357.1|	56.6	3e-07	Zeta-crystallin, uptative [Pediculus humanus corporis] >gi|212509142|gb|EEB12619.1| Zeta-crystallin, uptative [Pediculus humanus corporis]	--	--	--	--
Unigene31375_All	490	46	14	4.8812	1.4489	-1.7523	up	1.7747e-05	0.00010713	--	--	--	--	--	--	--	--
CL1727.Contig1_All	725	46	14	3.299	0.9793	-1.7522	up	1.7747e-05	0.00010715	--	--	--	--	--	--	--	--
CL2049.Contig2_All	754	584	178	40.2726	11.9717	-1.7502	up	1.1729e-53	5.1427e-52	gi|186696079|gb|ACC86854.1|	131	4e-29	C-type lectin-like domain-containing protein PtLP [Portunus trituberculatus]	sp|Q8K4Q8|COL12_MOUSE	52	1e-06	Collectin-12 OS=Mus musculus GN=Colec12 PE=1 SV=1
CL4732.Contig3_All	675	95	29	7.3179	2.1787	-1.748	up	6.0626e-10	6.3897e-09	--	--	--	--	--	--	--	--
CL888.Contig1_All	708	10534	3218	773.621	230.493	-1.7469	up	0	0	gi|198429513|ref|XP_002131762.1|	65.1	2e-09	PREDICTED: hypothetical protein isoform 1 [Ciona intestinalis]	--	--	--	--
CL1902.Contig2_All	260	36	11	7.1994	2.1455	-1.7466	up	0.00015852	0.00077989	--	--	--	--	--	--	--	--
Unigene25124_All	385	36	11	4.8619	1.4489	-1.7466	up	0.00015852	0.00077976	gi|220678001|emb|CAX14161.1|	75.9	5e-13	spermine oxidase [Danio rerio]	sp|Q99K82|SMOX_MOUSE	66.6	1e-11	Spermine oxidase OS=Mus musculus GN=Smox PE=1 SV=1
Unigene27881_All	442	36	11	4.2349	1.262	-1.7466	up	0.00015852	0.0007797	--	--	--	--	--	--	--	--
Unigene11945_All	407	36	11	4.5991	1.3706	-1.7465	up	0.00015852	0.00077983	--	--	--	--	--	--	--	--
Unigene9702_All	1070	5016	1534	243.748	72.7022	-1.7453	up	0	0	--	--	--	--	--	--	--	--
Unigene21571_All	650	49	15	3.9197	1.1703	-1.7439	up	9.9999e-06	6.2669e-05	gi|321460861|gb|EFX71899.1|	142.1	1e-32	hypothetical protein DAPupDRAFT_216440 [Daphnia uplex]	sp|B0S733|REN3A_DANRE	134	2e-31	Regulator of nonsense transcripts 3A OS=Danio rerio GN=upf3a PE=2 SV=2
Unigene30512_All	226	49	15	11.2734	3.3658	-1.7439	up	9.9999e-06	6.2662e-05	--	--	--	--	--	--	--	--
Unigene22349_All	253	208	64	42.7475	12.8282	-1.7365	up	6.2554e-20	1.2103e-18	--	--	--	--	--	--	--	--
Unigene29873_All	287	104	32	18.8417	5.6542	-1.7365	up	1.1306e-10	1.2745e-09	--	--	--	--	--	--	--	--
CL2343.Contig1_All	715	78	24	5.6723	1.7022	-1.7365	up	2.4591e-08	2.2161e-07	--	--	--	--	--	--	--	--
CL933.Contig1_All	302	39	12	6.7147	2.015	-1.7365	up	8.868e-05	0.00046442	--	--	--	--	--	--	--	--
Unigene10252_All	485	39	12	4.1811	1.2547	-1.7365	up	8.868e-05	0.00046439	gi|156392012|ref|XP_001635843.1|	204.5	1e-51	predicted protein [Nematostella vectensis] >gi|156222941|gb|EDO43780.1| predicted protein [Nematostella vectensis]	sp|Q9UGH3|S23A2_HUMAN	187	1e-47	Solute carrier family 23 member 2 OS=Homo sapiens GN=SLC23A2 PE=1 SV=1
Unigene30144_All	423	39	12	4.7939	1.4386	-1.7365	up	8.868e-05	0.00046435	--	--	--	--	--	--	--	--
CL149.Contig3_All	248	396	122	83.0255	24.9467	-1.7347	up	1.7396e-36	5.6284e-35	gi|321475515|gb|EFX86478.1|	55.5	7e-07	hypothetical protein DAPupDRAFT_313062 [Daphnia uplex]	--	--	--	--
Unigene36797_All	785	376	116	24.905	7.4937	-1.7327	up	1.1347e-34	3.5287e-33	gi|260833208|ref|XP_002611549.1|	55.1	3e-06	hypothetical protein BRAFLDRAFT_63812 [Branchiostoma floridae] >gi|229296920|gb|EEN67559.1| hypothetical protein BRAFLDRAFT_63812 [Branchiostoma floridae]	sp|Q9TV36|FBN1_PIG	84.3	3e-16	Fibrillin-1 OS=Sus scrofa GN=FBN1 PE=2 SV=1
Unigene6105_All	1468	460	142	16.293	4.9053	-1.7318	up	5.0589e-42	1.8419e-40	gi|195334885|ref|XP_002034107.1|	115.2	7e-24	GM21682 [Drosophila sechellia] >gi|194126077|gb|EDW48120.1| GM21682 [Drosophila sechellia]	sp|P41949|YLK1_CAEEL	56.2	2e-07	Uncharacterized kinase-like protein D1044.1 OS=Caenorhabditis elegans GN=D1044.1 PE=2 SV=2
CL5345.Contig1_All	376	55	17	7.6058	2.2928	-1.73	up	3.1858e-06	2.1761e-05	--	--	--	--	--	--	--	--
Unigene4446_All	208	97	30	24.248	7.3141	-1.7291	up	5.4039e-10	5.7259e-09	--	--	--	--	--	--	--	--
CL1340.Contig1_All	952	1282	397	70.0195	21.1475	-1.7273	up	1.4527e-113	1.1473e-111	--	--	--	--	--	--	--	--
CL437.Contig1_All	480	962	298	104.208	31.4833	-1.7268	up	1.1983e-85	7.4869e-84	gi|321475516|gb|EFX86479.1|	93.2	3e-18	hypothetical protein DAPupDRAFT_313061 [Daphnia uplex]	sp|Q9V7U0|RESIL_DROME	66.2	3e-11	Pro-resilin OS=Drosophila melanogaster GN=resilin PE=1 SV=1
Unigene6267_All	869	87	27	5.2056	1.5756	-1.7242	up	4.541e-09	4.4207e-08	--	--	--	--	--	--	--	--
CL252.Contig2_All	847	720	224	44.1995	13.4113	-1.7206	up	3.1111e-64	1.5469e-62	gi|260833748|ref|XP_002611874.1|	57.4	8e-07	hypothetical protein BRAFLDRAFT_83102 [Branchiostoma floridae] >gi|229297246|gb|EEN67883.1| hypothetical protein BRAFLDRAFT_83102 [Branchiostoma floridae]	--	--	--	--
Unigene36796_All	647	360	112	28.9312	8.7785	-1.7206	up	5.9147e-33	1.7731e-31	gi|115919973|ref|XP_001201915.1|	58.5	2e-07	PREDICTED: similar to HyTSRp1 protein, partial [Strongylocentrotus uprupratus] >gi|115964400|ref|XP_001189677.1| PREDICTED: similar to HyTSRp1 protein, partial [Strongylocentrotus uprupratus]	sp|Q91X17|UROM_MOUSE	49.7	5e-06	Uromodulin OS=Mus musculus GN=Umod PE=1 SV=1
Unigene3152_All	435	90	28	10.7577	3.2642	-1.7206	up	2.5879e-09	2.5801e-08	--	--	--	--	--	--	--	--
Unigene12566_All	522	45	14	4.4824	1.3601	-1.7206	up	2.7909e-05	0.00016174	--	--	--	--	--	--	--	--
Unigene7082_All	561	45	14	4.1708	1.2655	-1.7206	up	2.7909e-05	0.00016172	--	--	--	--	--	--	--	--
Unigene20000_All	1194	484	151	21.077	6.4133	-1.7165	up	1.3333e-43	4.9721e-42	gi|113678761|ref|NP_001038426.1|	78.6	6e-13	uncharacterized protein LOC561453 [Danio rerio] >gi|94733009|emb|CAK04246.1| novel protein [Danio rerio]	sp|F6ZQ54|TRI13_XENTR	67.8	5e-11	Tripartite motif containing 13 OS=Xenoups tropicalis GN=trim13 PE=3 SV=1
CL1015.Contig2_All	294	48	15	8.4891	2.5873	-1.7142	up	1.5694e-05	9.5321e-05	--	--	--	--	--	--	--	--
Unigene558_All	1663	112	35	3.5018	1.0673	-1.7141	up	3.2851e-11	3.8688e-10	--	--	--	--	--	--	--	--
CL2959.Contig2_All	293	67	21	11.8898	3.6346	-1.7099	up	3.27e-07	2.5684e-06	--	--	--	--	--	--	--	--
Unigene25672_All	454	102	32	11.6819	3.5744	-1.7085	up	2.739e-10	2.9891e-09	gi|325296797|ref|NP_001191639.1|	199.5	3e-50	Src tyrosine kinase 2 [Aplysia californica] >gi|207339268|gb|ACI23623.1| Src tyrosine kinase 2 [Aplysia californica]	sp|Q9V9J3|SRC42_DROME	191	7e-49	Tyrosine-protein kinase Src42A OS=Drosophila melanogaster GN=Src42A PE=2 SV=1
Unigene36486_All	386	51	16	6.8699	2.102	-1.7085	up	8.8381e-06	5.613e-05	--	--	--	--	--	--	--	--
Unigene6340_All	1371	121	38	4.589	1.4056	-1.707	up	6.1386e-12	7.6474e-11	gi|91092928|ref|XP_971830.1|	588.2	2e-166	PREDICTED: similar to ecto-NOX disulfide-thiol exchanger 2 [Tribolium castaneum] >gi|270003029|gb|EEZ99476.1| hypothetical protein TcasGA2_TC000049 [Tribolium castaneum]	sp|Q16206|ENOX2_HUMAN	468	2e-131	Ecto-NOX disulfide-thiol exchanger 2 OS=Homo sapiens GN=ENOX2 PE=1 SV=2
Unigene9889_All	849	105	33	6.4306	1.9711	-1.706	up	1.5635e-10	1.7439e-09	--	--	--	--	--	--	--	--
Unigene23199_All	279	54	17	10.0637	3.0899	-1.7035	up	4.9833e-06	3.2875e-05	--	--	--	--	--	--	--	--
Unigene8587_All	524	73	23	7.2437	2.2259	-1.7023	up	1.0524e-07	8.8145e-07	gi|27819749|gb|AAL68388.2|	193	4e-48	SD08771p, partial [Drosophila melanogaster]	sp|Q6AXN3|TMED5_RAT	151	6e-37	Transmembrane emp24 domain-containing protein 5 OS=Rattus norvegicus GN=Tmed5 PE=2 SV=1
Unigene8524_All	397	130	41	17.0263	5.2372	-1.7009	up	1.1492e-12	1.5179e-11	--	--	--	--	--	--	--	--
Unigene17993_All	805	149	47	9.6241	2.9608	-1.7007	up	2.6166e-14	3.8243e-13	gi|66820701|ref|XP_643929.1|	54.3	6e-06	hypothetical protein DDB_G0274801 [Dictyostelium discoideum AX4] >gi|60472340|gb|EAL70293.1| hypothetical protein DDB_G0274801 [Dictyostelium discoideum AX4]	--	--	--	--
Unigene20117_All	376	95	30	13.1372	4.0461	-1.6991	up	1.307e-09	1.3359e-08	--	--	--	--	--	--	--	--
Unigene30316_All	241	79	25	17.0443	5.2605	-1.696	up	3.3953e-08	3.0191e-07	--	--	--	--	--	--	--	--
Unigene1960_All	313	60	19	9.9672	3.0783	-1.6951	up	1.5895e-06	1.1368e-05	--	--	--	--	--	--	--	--
Unigene30921_All	448	41	13	4.7585	1.4715	-1.6932	up	7.7961e-05	0.00041282	--	--	--	--	--	--	--	--
CL525.Contig1_All	1206	104	33	4.4839	1.3876	-1.6922	up	2.4241e-10	2.6558e-09	gi|10280992|dbj|BAB13738.1|	79	4e-13	DD5 [Marsupenaeus japonicus]	sp|P82166|CU198_LOCMI	65.5	2e-10	Cuticle protein 19.8 OS=Locusta migratoria PE=1 SV=1
CL4520.Contig2_All	380	63	20	8.6204	2.669	-1.6915	up	8.9904e-07	6.6704e-06	--	--	--	--	--	--	--	--
Unigene22404_All	608	63	20	5.3877	1.6681	-1.6915	up	8.9904e-07	6.6696e-06	gi|91084285|ref|XP_971581.1|	70.5	4e-11	PREDICTED: hypothetical protein [Tribolium castaneum] >gi|270008748|gb|EFA05196.1| hypothetical protein TcasGA2_TC015330 [Tribolium castaneum]	--	--	--	--
CL3255.Contig1_All	422	85	27	10.4731	3.2446	-1.6906	up	1.0978e-08	1.0258e-07	--	--	--	--	--	--	--	--
CL5380.Contig1_All	345	107	34	16.1262	4.9976	-1.6901	up	1.3833e-10	1.5483e-09	--	--	--	--	--	--	--	--
CL2068.Contig1_All	883	129	41	7.5962	2.3547	-1.6897	up	1.7783e-12	2.3112e-11	--	--	--	--	--	--	--	--
CL2465.Contig3_All	2268	44	14	1.0087	0.313	-1.6883	up	4.3687e-05	0.00024435	gi|267850640|gb|ACY82398.1|	1063.5	0	integrin [Litopenaeus vannamei]	sp|P11584|ITBX_DROME	723	0	Integrin beta-PS OS=Drosophila melanogaster GN=mys PE=1 SV=3
Unigene20335_All	433	44	14	5.2836	1.6396	-1.6882	up	4.3687e-05	0.00024429	--	--	--	--	--	--	--	--
Unigene24925_All	322	44	14	7.105	2.2048	-1.6882	up	4.3687e-05	0.00024426	--	--	--	--	--	--	--	--
CL2968.Contig2_All	351	44	14	6.518	2.0227	-1.6881	up	4.3687e-05	0.00024433	--	--	--	--	--	--	--	--
CL812.Contig1_All	464	44	14	4.9306	1.5301	-1.6881	up	4.3687e-05	0.00024431	gi|321470370|gb|EFX81346.1|	125.9	4e-28	hypothetical protein DAPupDRAFT_50246 [Daphnia uplex]	sp|Q2IBC2|CAV2_RHIFE	63.2	2e-10	Caveolin-2 OS=Rhinolophus ferrumequinum GN=CAV2 PE=3 SV=1
Unigene37957_All	258	166	53	33.4546	10.4175	-1.6832	up	1.4325e-15	2.2598e-14	--	--	--	--	--	--	--	--
Unigene28665_All	204	316	101	80.5425	25.1071	-1.6817	up	3.0265e-28	7.9371e-27	--	--	--	--	--	--	--	--
Unigene6611_All	575	225	72	20.3462	6.35	-1.6799	up	1.5796e-20	3.139e-19	--	--	--	--	--	--	--	--
CL4328.Contig2_All	208	100	32	24.998	7.8018	-1.6799	up	6.5775e-10	6.91e-09	--	--	--	--	--	--	--	--
Unigene26894_All	1095	1635	524	77.6375	24.2674	-1.6777	up	1.4736e-138	1.361e-136	gi|307335684|gb|ADN43412.1|	111.7	5e-23	hemocyte homeostasis-associated protein [Penaeus monodon]	sp|B2RVL6|ZCH24_MOUSE	88.2	3e-17	Zinc finger CCHC domain-containing protein 24 OS=Mus musculus GN=Zcchc24 PE=2 SV=1
Unigene25145_All	408	56	18	7.1367	2.2373	-1.6735	up	4.3773e-06	2.9326e-05	gi|301624424|ref|XP_002941506.1|	54.3	1e-06	PREDICTED: LOW QUALITY PROTEIN: neuroblast differentiation-associated protein AHNAK [Xenoups (Silurana) tropicalis]	sp|Q09666|AHNK_HUMAN	50.4	1e-06	Neuroblast differentiation-associated protein AHNAK OS=Homo sapiens GN=AHNAK PE=1 SV=2
CL2160.Contig2_All	3499	56	18	0.8322	0.2609	-1.6734	up	4.3773e-06	2.933e-05	gi|15425681|dbj|BAB64297.1|	57	6e-06	I-connectin [Procambarus clarkii]	sp|Q9I7U4|TITIN_DROME	1384	0	Titin OS=Drosophila melanogaster GN=sls PE=1 SV=3
Unigene12322_All	714	87	28	6.3356	1.9887	-1.6717	up	9.6687e-09	9.1201e-08	gi|378747458|gb|AFC36359.1|	401.4	1e-110	ryanodien receptor [Spodoptera exigua]	sp|Q24498|RY44_DROME	384	8e-107	Ryanodine receptor 44F OS=Drosophila melanogaster GN=Rya-r44F PE=1 SV=3
Unigene12950_All	438	87	28	10.3279	3.2418	-1.6717	up	9.6687e-09	9.1187e-08	--	--	--	--	--	--	--	--
CL3787.Contig3_All	1371	59	19	2.2376	0.7028	-1.6708	up	2.4706e-06	1.7126e-05	gi|348503682|ref|XP_003439393.1|	198.4	6e-49	PREDICTED: AN1-type zinc finger protein 1-like [Oreochromis niloticus]	sp|Q8BFR6|ZFAN1_MOUSE	178	3e-44	AN1-type zinc finger protein 1 OS=Mus musculus GN=Zfand1 PE=1 SV=1
Unigene13051_All	318	59	19	9.647	3.0299	-1.6708	up	2.4706e-06	1.7124e-05	--	--	--	--	--	--	--	--
Unigene3313_All	837	1014	327	62.9913	19.812	-1.6688	up	5.3426e-86	3.355e-84	gi|260831650|ref|XP_002610771.1|	56.2	1e-06	hypothetical protein BRAFLDRAFT_126312 [Branchiostoma floridae] >gi|229296140|gb|EEN66781.1| hypothetical protein BRAFLDRAFT_126312 [Branchiostoma floridae]	--	--	--	--
CL330.Contig1_All	844	93	30	5.7294	1.8025	-1.6684	up	3.1313e-09	3.0904e-08	--	--	--	--	--	--	--	--
Unigene13745_All	1032	446	144	22.471	7.076	-1.6671	up	9.7227e-39	3.335e-37	--	--	--	--	--	--	--	--
CL1214.Contig1_All	757	136	44	9.3414	2.9476	-1.6641	up	7.9172e-13	1.0582e-11	--	--	--	--	--	--	--	--
CL2536.Contig1_All	882	553	179	32.6005	10.2918	-1.6634	up	1.7339e-47	6.8297e-46	--	--	--	--	--	--	--	--
CL2840.Contig1_All	832	105	34	6.562	2.0723	-1.6629	up	3.3007e-10	3.5761e-09	--	--	--	--	--	--	--	--
Unigene24713_All	692	413	134	31.0322	9.8198	-1.66	up	8.7129e-36	2.7825e-34	gi|260833208|ref|XP_002611549.1|	53.9	6e-06	hypothetical protein BRAFLDRAFT_63812 [Branchiostoma floridae] >gi|229296920|gb|EEN67559.1| hypothetical protein BRAFLDRAFT_63812 [Branchiostoma floridae]	sp|P35555|FBN1_HUMAN	82.4	8e-16	Fibrillin-1 OS=Homo sapiens GN=FBN1 PE=1 SV=3
Unigene15605_All	1432	154	50	5.5917	1.7707	-1.659	up	2.7808e-14	4.0584e-13	gi|170029520|ref|XP_001842640.1|	190.3	1e-46	conserved hypothetical protein [Culex quinquefasciatus] >gi|167863224|gb|EDS26607.1| conserved hypothetical protein [Culex quinquefasciatus]	sp|O46040|MSTAA_DROME	102	2e-21	Protein msta, isoform A OS=Drosophila melanogaster GN=msta PE=2 SV=3
CL1904.Contig2_All	771	908	295	61.235	19.4032	-1.6581	up	1.6562e-76	9.5263e-75	--	--	--	--	--	--	--	--
Unigene28341_All	354	40	13	5.8752	1.8623	-1.6576	up	0.00012166	0.00061889	--	--	--	--	--	--	--	--
Unigene31706_All	458	40	13	4.5411	1.4394	-1.6576	up	0.00012166	0.00061884	--	--	--	--	--	--	--	--
CL2748.Contig2_All	230	163	53	36.8492	11.6857	-1.6569	up	5.2235e-15	7.971e-14	gi|238683713|gb|ACR54135.1|	62.4	6e-09	hemocyanin [Palaemonetes varians]	--	--	--	--
Unigene30572_All	279	43	14	8.0137	2.5447	-1.655	up	6.8061e-05	0.00036644	--	--	--	--	--	--	--	--
Unigene30634_All	438	43	14	5.1046	1.6209	-1.655	up	6.8061e-05	0.00036641	gi|301613326|ref|XP_002936159.1|	100.9	1e-20	PREDICTED: SCAN domain-containing protein 3-like [Xenoups (Silurana) tropicalis]	sp|Q4R6P1|F200A_MACFA	80.1	2e-15	Protein FAM200A OS=Macaca fascicularis GN=FAM200A PE=2 SV=1
CL2707.Contig1_All	955	224	73	12.1959	3.8764	-1.6536	up	5.0548e-20	9.8481e-19	gi|313241804|emb|CBY34017.1|	58.5	4e-07	unnamed protein product [Oikopleura dioica]	sp|Q61554|FBN1_MOUSE	114	4e-25	Fibrillin-1 OS=Mus musculus GN=Fbn1 PE=1 SV=1
Unigene30278_All	259	92	30	18.4695	5.8739	-1.6528	up	4.8292e-09	4.6909e-08	--	--	--	--	--	--	--	--
Unigene27719_All	543	46	15	4.4048	1.4009	-1.6527	up	3.8151e-05	0.00021479	--	--	--	--	--	--	--	--
Unigene18818_All	470	49	16	5.4208	1.7263	-1.6508	up	2.1422e-05	0.00012671	gi|221103135|ref|XP_002168789.1|	203.8	1e-51	PREDICTED: hypothetical protein [Hydra magnipapillata]	sp|Q7JQ07|MOS1T_DROMA	76.3	3e-14	Mariner Mos1 transposase OS=Drosophila mauritiana GN=mariner\T PE=1 SV=1
Unigene28200_All	297	49	16	8.5784	2.7319	-1.6508	up	2.1422e-05	0.0001267	gi|71423916|ref|XP_812618.1|	55.8	5e-07	hypothetical protein [Trypanosoma cruzi strain CL Brener] >gi|70877422|gb|EAN90767.1| hypothetical protein, conserved [Trypanosoma cruzi]	sp|Q4R3M1|WBP2L_MACFA	47.4	7e-06	Postacrosomal sheath WW domain-binding protein OS=Macaca fascicularis GN=WBP2NL PE=2 SV=1
Unigene5354_All	545	49	16	4.6748	1.4888	-1.6508	up	2.1422e-05	0.00012669	--	--	--	--	--	--	--	--
Unigene23015_All	322	52	17	8.3968	2.6773	-1.6491	up	1.2048e-05	7.46e-05	--	--	--	--	--	--	--	--
CL3663.Contig1_All	1156	110	36	4.9477	1.5792	-1.6476	up	1.6524e-10	1.8401e-09	--	--	--	--	--	--	--	--
Unigene14453_All	228	58	19	13.227	4.226	-1.6461	up	3.826e-06	2.5838e-05	--	--	--	--	--	--	--	--
Unigene30388_All	275	58	19	10.9664	3.5037	-1.6461	up	3.826e-06	2.5836e-05	--	--	--	--	--	--	--	--
CL1559.Contig1_All	204	1696	556	432.279	138.214	-1.6451	up	1.0071e-139	9.4001e-138	--	--	--	--	--	--	--	--
Unigene26609_All	479	122	40	13.2432	4.2348	-1.6449	up	1.7536e-11	2.1104e-10	--	--	--	--	--	--	--	--
Unigene3066_All	434	61	20	7.3082	2.3369	-1.6449	up	2.1599e-06	1.5186e-05	--	--	--	--	--	--	--	--
Unigene8812_All	351	67	22	9.9251	3.1785	-1.6427	up	6.9043e-07	5.1927e-06	--	--	--	--	--	--	--	--
Unigene24193_All	676	73	24	5.6149	1.8004	-1.6409	up	2.2147e-07	1.7783e-06	gi|270011320|gb|EFA07768.1|	55.5	2e-06	hypothetical protein TcasGA2_TC005322 [Tribolium castaneum]	sp|Q5R5X9|SMYD4_PONAB	52.8	6e-07	SET and MYND domain-containing protein 4 OS=Pongo abelii GN=SMYD4 PE=2 SV=1
Unigene14635_All	401	212	70	27.489	8.8524	-1.6347	up	9.5887e-19	1.758e-17	--	--	--	--	--	--	--	--
CL3305.Contig1_All	578	109	36	9.8054	3.1585	-1.6343	up	2.537e-10	2.7755e-09	--	--	--	--	--	--	--	--
CL2940.Contig2_All	905	121	40	6.9519	2.2414	-1.633	up	2.6897e-11	3.187e-10	--	--	--	--	--	--	--	--
CL1658.Contig3_All	1092	196	65	9.3326	3.0185	-1.6284	up	2.3582e-17	4.0864e-16	gi|296042357|gb|ADG85668.1|	127.9	7e-28	lectin B isoform 1 [Marsupenaeus japonicus]	sp|Q6ZS10|CL17A_HUMAN	62.8	1e-09	C-type lectin domain family 17, member A OS=Homo sapiens GN=CLEC17A PE=1 SV=2
CL3505.Contig2_All	833	544	181	33.9564	11.0189	-1.6237	up	3.302e-45	1.2603e-43	gi|156102585|ref|XP_001616985.1|	57	1e-06	hypothetical protein [Plasmodium vivax Sal-1] >gi|148805859|gb|EDL47258.1| hypothetical protein, conserved [Plasmodium vivax]	sp|P86732|GAAP_HALAI	60.1	6e-09	Glycine, alanine and asparagine-rich protein OS=Haliotis asinina PE=1 SV=1
Unigene13160_All	560	147	49	13.6489	4.4372	-1.6211	up	2.6782e-13	3.6901e-12	gi|321477047|gb|EFX88006.1|	94.4	2e-18	hypothetical protein DAPupDRAFT_311515 [Daphnia uplex]	sp|Q9V7U0|RESIL_DROME	77	2e-14	Pro-resilin OS=Drosophila melanogaster GN=resilin PE=1 SV=1
CL1367.Contig1_All	739	129	43	9.0764	2.9507	-1.6211	up	7.6691e-12	9.4926e-11	--	--	--	--	--	--	--	--
CL3047.Contig1_All	471	99	33	10.929	3.553	-1.6211	up	2.101e-09	2.11e-08	--	--	--	--	--	--	--	--
Unigene29467_All	469	48	16	5.3215	1.73	-1.6211	up	3.3134e-05	0.00018993	--	--	--	--	--	--	--	--
Unigene30851_All	346	39	13	5.8608	1.9053	-1.6211	up	0.00018886	0.00091741	gi|189236194|ref|XP_001811656.1|	75.5	7e-13	PREDICTED: similar to UDP-glucuronosyl transferase [Tribolium castaneum]	sp|Q91280|UGT3_PLEPL	60.8	7e-10	UDP-glucuronosyltransferase (Fragment) OS=Pleuronectes platessa GN=ugt3 PE=2 SV=1
CL3719.Contig2_All	220	120	40	28.3613	9.2203	-1.621	up	4.1174e-11	4.8149e-10	--	--	--	--	--	--	--	--
CL3300.Contig1_All	907	99	33	5.6754	1.8451	-1.621	up	2.101e-09	2.1097e-08	--	--	--	--	--	--	--	--
CL5428.Contig2_All	385	84	28	11.3445	3.6881	-1.621	up	3.529e-08	3.1308e-07	gi|312370901|gb|EFR19204.1|	71.6	1e-11	hypothetical protein AND_22912 [Anopheles darlingi]	sp|P19967|CYB5R_DROME	55.8	2e-08	Cytochrome b5-related protein OS=Drosophila melanogaster GN=Cyt-b5-r PE=2 SV=2
Unigene26928_All	592	81	27	7.1143	2.3129	-1.621	up	6.2143e-08	5.3587e-07	gi|328782864|ref|XP_393988.4|	53.5	5e-06	PREDICTED: collagen alpha-1(IV) chain-like [Apis mellifera]	sp|Q28247|CO4A5_CANFA	65.9	6e-11	Collagen alpha-5(IV) chain OS=Canis familiaris GN=COL4A5 PE=2 SV=2
Unigene30620_All	417	78	26	9.7258	3.1619	-1.621	up	1.095e-07	9.1575e-07	--	--	--	--	--	--	--	--
Unigene30446_All	453	69	23	7.9199	2.5748	-1.621	up	6.0152e-07	4.585e-06	--	--	--	--	--	--	--	--
Unigene14083_All	463	63	21	7.075	2.3001	-1.621	up	1.8805e-06	1.336e-05	--	--	--	--	--	--	--	--
Unigene30558_All	445	57	19	6.6601	2.1652	-1.621	up	5.9024e-06	3.8588e-05	--	--	--	--	--	--	--	--
Unigene28519_All	431	48	16	5.7907	1.8826	-1.621	up	3.3134e-05	0.00018995	gi|270010535|gb|EFA06983.1|	109.4	4e-23	hypothetical protein TcasGA2_TC009944 [Tribolium castaneum]	sp|Q9GZY4|CG044_HUMAN	49.7	2e-06	Uncharacterized protein C7orf44 OS=Homo sapiens GN=C7orf44 PE=1 SV=1
CL994.Contig1_All	291	45	15	8.0406	2.614	-1.621	up	5.9071e-05	0.00032118	--	--	--	--	--	--	--	--
Unigene14584_All	390	42	14	5.5995	1.8204	-1.621	up	0.00010551	0.00054283	--	--	--	--	--	--	--	--
Unigene31426_All	597	39	13	3.3967	1.1043	-1.621	up	0.00018886	0.00091734	--	--	--	--	--	--	--	--
Unigene31842_All	403	39	13	5.0318	1.6359	-1.621	up	0.00018886	0.00091726	--	--	--	--	--	--	--	--
CL50.Contig4_All	628	310	104	25.6667	8.3981	-1.6118	up	3.384e-26	8.2627e-25	gi|152949487|dbj|BAF73806.1|	169.1	1e-40	calcification associated soluble matrix protein 2 [Procambarus clarkii]	sp|P81388|CU04_HOMAM	78.6	1e-14	Cuticle protein AMP4 OS=Homarus americanus PE=1 SV=1
Unigene21398_All	845	268	90	16.491	5.4012	-1.6103	up	7.8697e-23	1.7089e-21	--	--	--	--	--	--	--	--
CL2729.Contig2_All	385	95	32	12.8301	4.215	-1.6059	up	5.6457e-09	5.4335e-08	gi|307205503|gb|EFN83820.1|	65.9	5e-10	NADH dehydrogenase [ubiquinone] 1 beta subcomplex subunit 1 [Harpegnathos saltator]	sp|Q02378|NDUB1_BOVIN	47.8	6e-06	NADH dehydrogenase [ubiquinone] 1 beta subcomplex subunit 1 OS=Bos taurus GN=NDUFB1 PE=1 SV=1
Unigene17221_All	526	92	31	9.0943	2.9887	-1.6054	up	9.9228e-09	9.3497e-08	gi|260797253|ref|XP_002593618.1|	55.1	1e-06	hypothetical protein BRAFLDRAFT_98740 [Branchiostoma floridae] >gi|229278844|gb|EEN49629.1| hypothetical protein BRAFLDRAFT_98740 [Branchiostoma floridae]	sp|A2AVA0|SVEP1_MOUSE	50.4	2e-06	Sushi, von Willebrand factor type A, EGF and pentraxin domain-containing protein 1 OS=Mus musculus GN=Svep1 PE=1 SV=1
Unigene11063_All	2307	3399	1146	76.6075	25.1908	-1.6046	up	2.8802e-268	4.5495e-266	--	--	--	--	--	--	--	--
Unigene11608_All	567	296	100	27.1442	8.9438	-1.6017	up	7.149e-25	1.6707e-23	--	--	--	--	--	--	--	--
Unigene15265_All	605	65	22	5.5863	1.8441	-1.599	up	1.6312e-06	1.1656e-05	gi|70930709|ref|XP_737215.1|	65.9	1e-09	hypothetical protein [Plasmodium chabaudi chabaudi] >gi|56512415|emb|CAH85962.1| hypothetical protein PC301779.00.0 [Plasmodium chabaudi chabaudi]	--	--	--	--
CL131.Contig2_All	382	180	61	24.5006	8.0979	-1.5972	up	1.1766e-15	1.8657e-14	--	--	--	--	--	--	--	--
Unigene29735_All	398	59	20	7.7079	2.5483	-1.5968	up	5.114e-06	3.368e-05	--	--	--	--	--	--	--	--
Unigene20782_All	2223	876	297	20.4896	6.7752	-1.5966	up	4.7216e-70	2.5426e-68	--	--	--	--	--	--	--	--
Unigene10539_All	331	56	19	8.7969	2.9109	-1.5955	up	9.0701e-06	5.7544e-05	--	--	--	--	--	--	--	--
Unigene12887_All	229	56	19	12.7151	4.2075	-1.5955	up	9.0701e-06	5.7538e-05	--	--	--	--	--	--	--	--
CL5130.Contig2_All	685	1576	535	119.628	39.6067	-1.5947	up	2.3585e-124	1.9822e-122	gi|330858322|gb|AEC46861.1|	382.1	9e-105	hemocyanin [Macrobrachium nipponense]	sp|P04254|HCYA_PANIN	207	2e-53	Hemocyanin A chain OS=Panulirus interruptus PE=1 SV=2
Unigene28717_All	345	53	18	7.9878	2.6458	-1.5941	up	1.6107e-05	9.772e-05	--	--	--	--	--	--	--	--
CL5390.Contig2_All	673	309	105	23.8732	7.9119	-1.5933	up	1.034e-25	2.4766e-24	gi|33468738|dbj|BAC81566.1|	123.6	6e-27	calcification-associated peptide-1 [Procambarus clarkii]	--	--	--	--
Unigene10638_All	303	50	17	8.5802	2.8452	-1.5925	up	2.8643e-05	0.0001657	--	--	--	--	--	--	--	--
CL3338.Contig2_All	314	47	16	7.7828	2.584	-1.5907	up	5.1015e-05	0.00028068	--	--	--	--	--	--	--	--
CL4134.Contig2_All	550	47	16	4.4433	1.4752	-1.5907	up	5.1015e-05	0.00028065	gi|170044383|ref|XP_001849829.1|	110.9	2e-23	conserved hypothetical protein [Culex quinquefasciatus] >gi|167867561|gb|EDS30944.1| conserved hypothetical protein [Culex quinquefasciatus]	sp|Q8WUR0|CS012_MOUSE	90.1	2e-18	Protein C19orf12 homolog OS=Mus musculus PE=2 SV=1
CL2996.Contig1_All	350	44	15	6.5366	2.1733	-1.5887	up	9.1022e-05	0.00047597	gi|312383160|gb|EFR28351.1|	55.5	7e-07	hypothetical protein AND_03881 [Anopheles darlingi]	--	--	--	--
Unigene30501_All	229	44	15	9.9905	3.3217	-1.5886	up	9.1022e-05	0.00047592	--	--	--	--	--	--	--	--
CL5555.Contig2_All	219	41	14	9.7344	3.2418	-1.5863	up	0.00016273	0.00079935	--	--	--	--	--	--	--	--
Unigene25255_All	488	41	14	4.3685	1.4548	-1.5863	up	0.00016273	0.00079928	--	--	--	--	--	--	--	--
Unigene3474_All	601	79	27	6.8347	2.2782	-1.585	up	1.4538e-07	1.2041e-06	--	--	--	--	--	--	--	--
Unigene17460_All	531	26	80	2.5459	7.6401	1.5854	down	1.87e-07	1.513e-06	gi|350402747|ref|XP_003486589.1|	303.5	2e-81	PREDICTED: hypothetical protein LOC100743177 [Bombus impatiens]	sp|Q6PCX9|TRI37_MOUSE	277	8e-75	E3 ubiquitin-protein ligase TRIM37 OS=Mus musculus GN=Trim37 PE=2 SV=1
Unigene3425_All	1335	60	185	2.3369	7.0274	1.5884	down	1.6524e-15	2.5989e-14	--	--	--	--	--	--	--	--
Unigene15303_All	820	24	74	1.5218	4.5764	1.5884	down	5.2522e-07	4.0353e-06	gi|357617689|gb|EHJ70929.1|	180.6	6e-44	uptative ATP/GTP binding protein-like 5 [Danaus plexipups]	sp|B0JZV4|CBPC5_XENTR	152	8e-37	Cytosolic carboxypeptidase-like protein 5 OS=Xenoups tropicalis GN=agbl5 PE=2 SV=1
Unigene17989_All	674	24	74	1.8515	5.5677	1.5884	down	5.2522e-07	4.0348e-06	gi|321470373|gb|EFX81349.1|	56.6	9e-07	hypothetical protein DAPupDRAFT_102354 [Daphnia uplex]	--	--	--	--
Unigene12144_All	1556	46	142	1.5371	4.6279	1.5901	down	2.9985e-12	3.8197e-11	gi|260817491|ref|XP_002603620.1|	383.6	1e-104	hypothetical protein BRAFLDRAFT_93164 [Branchiostoma floridae] >gi|229288940|gb|EEN59631.1| hypothetical protein BRAFLDRAFT_93164 [Branchiostoma floridae]	sp|Q8NCG7|DGLB_HUMAN	310	6e-84	Sn1-specific diacylglycerol lipase beta OS=Homo sapiens GN=DAGLB PE=1 SV=2
Unigene15457_All	964	34	105	1.8339	5.5235	1.5907	down	2.0433e-09	2.0544e-08	gi|198461362|ref|XP_001361994.2|	241.9	2e-62	GA17413 [Drosophila pseudoobscura pseudoobscura] >gi|198137324|gb|EAL26573.2| GA17413 [Drosophila pseudoobscura pseudoobscura]	sp|Q0VD19|ASM_BOVIN	171	3e-42	Sphingomyelin phosphodiesterase OS=Bos taurus GN=SMPD1 PE=2 SV=1
Unigene3047_All	1129	44	136	2.0264	6.1087	1.5919	down	8.2897e-12	1.0234e-10	gi|197100342|ref|NP_001125052.1|	405.2	2e-111	DDB1- and CUL4-associated factor 5 [Pongo abelii]	sp|Q80T85|DCAF5_MOUSE	403	4e-112	DDB1- and CUL4-associated factor 5 OS=Mus musculus GN=Dcaf5 PE=1 SV=2
Unigene9960_All	373	22	68	3.0668	9.245	1.5919	down	1.4792e-06	1.0627e-05	--	--	--	--	--	--	--	--
Unigene9549_All	788	42	130	2.7713	8.3661	1.594	down	2.2936e-11	2.7404e-10	gi|195386842|ref|XP_002052113.1|	220.7	4e-56	GJ17378 [Drosophila virilis] >gi|194148570|gb|EDW64268.1| GJ17378 [Drosophila virilis]	sp|Q9NXE8|CWC25_HUMAN	204	1e-52	Pre-mRNA-splicing factor CWC25 homolog OS=Homo sapiens GN=CWC25 PE=1 SV=1
Unigene11661_All	604	31	96	2.6687	8.0601	1.5947	down	9.498e-09	8.9659e-08	gi|321471973|gb|EFX82944.1|	75.9	1e-12	hypothetical protein DAPupDRAFT_240350 [Daphnia uplex]	sp|P19467|MUC13_MOUSE	49.7	4e-06	Mucin-13 OS=Mus musculus GN=Muc13 PE=2 SV=1
Unigene23856_All	929	51	158	2.8544	8.6248	1.5953	down	1.578e-13	2.2063e-12	--	--	--	--	--	--	--	--
Unigene28440_All	857	51	158	3.0943	9.3494	1.5953	down	1.578e-13	2.2058e-12	gi|332231751|ref|XP_003265058.1|	56.2	1e-06	PREDICTED: hypothetical protein LOC100588064 [Nomascus leucogenys]	--	--	--	--
Unigene12345_All	652	20	62	1.595	4.8223	1.5962	down	4.1793e-06	2.8073e-05	--	--	--	--	sp|Q9VY77|AJUBA_DROME	50.1	4e-06	LIM domain-containing protein jub OS=Drosophila melanogaster GN=jub PE=1 SV=3
Unigene26061_All	797	38	118	2.4791	7.5081	1.5986	down	1.7607e-10	1.9575e-09	gi|344273791|ref|XP_003408702.1|	75.5	2e-12	PREDICTED: WD repeat and HMG-box DNA-binding protein 1 [Loxodonta africana]	sp|O75717|WDHD1_HUMAN	71.6	2e-12	WD repeat and HMG-box DNA-binding protein 1 OS=Homo sapiens GN=WDHD1 PE=1 SV=1
Unigene23460_All	420	28	87	3.4664	10.5045	1.5995	down	4.4312e-08	3.8682e-07	--	--	--	--	--	--	--	--
Unigene12168_All	1171	50	156	2.2201	6.7557	1.6055	down	1.7441e-13	2.4302e-12	gi|358442122|gb|AEU11366.1|	156.4	2e-36	Broad-complex protein isoform 4 [Penaeus monodon]	sp|Q9V5M3|LOLA6_DROME	112	2e-24	Longitudinals lacking protein, isoforms N/O/W/X/Y OS=Drosophila melanogaster GN=lola PE=1 SV=3
CL927.Contig1_All	1008	291	908	15.0107	45.6805	1.6056	down	4.6988e-71	2.5594e-69	--	--	--	--	--	--	--	--
CL1817.Contig1_All	804	66	206	4.2683	12.9932	1.606	down	2.3584e-17	4.0857e-16	--	--	--	--	--	--	--	--
Unigene10794_All	690	114	356	8.5906	26.1642	1.6068	down	6.6927e-29	1.7895e-27	gi|321475779|gb|EFX86741.1|	63.9	6e-09	cubilin [Daphnia uplex]	sp|Q9JLB4|CUBN_MOUSE	63.9	3e-10	Cubilin OS=Mus musculus GN=Cubn PE=1 SV=3
CL2753.Contig1_All	950	40	125	2.1893	6.6726	1.6078	down	4.2212e-11	4.9325e-10	gi|241747373|ref|XP_002414322.1|	90.1	1e-16	conserved hypothetical protein [Ixodes scauplaris] >gi|215508176|gb|EEC17630.1| conserved hypothetical protein [Ixodes scauplaris]	--	--	--	--
CL477.Contig3_All	996	40	125	2.0882	6.3644	1.6078	down	4.2212e-11	4.9315e-10	gi|270161184|gb|ACZ63472.1|	127.1	1e-27	i-type lysozyme-like protein 2 [Penaeus monodon]	sp|Q6L6Q6|LYS_CRAGI	62.4	1e-09	Lysozyme OS=Crassostrea gigas GN=lysoz PE=2 SV=1
Unigene11557_All	773	16	50	1.0762	3.2802	1.6078	down	3.3771e-05	0.00019335	gi|383847082|ref|XP_003699184.1|	238	2e-61	PREDICTED: beta-1-syntrophin-like [Megachile rotundata]	sp|Q99L88|SNTB1_MOUSE	192	9e-49	Beta-1-syntrophin OS=Mus musculus GN=Sntb1 PE=1 SV=4
Unigene36577_All	447	16	50	1.8611	5.6724	1.6078	down	3.3771e-05	0.00019333	--	--	--	--	--	--	--	--
CL921.Contig2_All	537	31	97	3.0016	9.1602	1.6096	down	6.3006e-09	6.0317e-08	gi|239505087|gb|ACR78689.1|	197.2	2e-49	hypothetical cuticle protein [Rimicaris exoculata]	sp|Q7M4F2|CUD8_SCHGR	87.8	1e-17	Endocuticle structural glycoprotein SgAbd-8 OS=Schistocerca gregaria PE=1 SV=1
CL1911.Contig1_All	1905	61	191	1.665	5.0845	1.6106	down	2.9472e-16	4.8299e-15	gi|110764421|ref|XP_395084.3|	319.3	3e-85	PREDICTED: hypothetical protein LOC411614 [Apis mellifera]	sp|P25931|NPYR_DROME	313	7e-85	Neuropeptide Y receptor OS=Drosophila melanogaster GN=NepYr PE=2 SV=2
CL817.Contig1_All	2234	76	238	1.7689	5.4026	1.6108	down	6.7422e-20	1.3029e-18	gi|225719538|gb|ACO15615.1|	48.5	4e-168	Cytoplasmic dynein 1 light intermediate chain 1 [Caligus clemensi]	sp|Q4R5P6|DC1L2_MACFA	438	3e-122	Cytoplasmic dynein 1 light intermediate chain 2 OS=Macaca fascicularis GN=DYNC1LI2 PE=2 SV=1
CL3839.Contig2_All	424	15	47	1.8395	5.6213	1.6116	down	5.7118e-05	0.00031158	--	--	--	--	--	--	--	--
Unigene16381_All	346	15	47	2.2542	6.8885	1.6116	down	5.7118e-05	0.00031156	gi|242011232|ref|XP_002426359.1|	132.5	4e-30	conserved hypothetical protein [Pediculus humanus corporis] >gi|212510436|gb|EEB13621.1| conserved hypothetical protein [Pediculus humanus corporis]	sp|Q7ZXT3|EDC4_XENLA	124	4e-29	Enhancer of mRNA-decapping protein 4 OS=Xenoups laevis GN=edc4 PE=2 SV=1
Unigene37040_All	444	15	47	1.7566	5.3681	1.6116	down	5.7118e-05	0.0003115	--	--	--	--	--	--	--	--
Unigene39078_All	361	15	47	2.1605	6.6023	1.6116	down	5.7118e-05	0.00031147	--	--	--	--	--	--	--	--
Unigene3461_All	659	22	69	1.7358	5.3097	1.613	down	9.7814e-07	7.2355e-06	--	--	--	--	--	--	--	--
Unigene5721_All	416	22	69	2.7498	8.4113	1.613	down	9.7814e-07	7.2346e-06	--	--	--	--	--	--	--	--
Unigene17079_All	1083	888	2786	42.6336	130.454	1.6135	down	1.2479e-215	1.6896e-213	--	--	--	--	--	--	--	--
Unigene38168_All	301	21	66	3.6276	11.1194	1.616	down	1.642e-06	1.1732e-05	--	--	--	--	--	--	--	--
Unigene11399_All	300	14	44	2.4265	7.4377	1.616	down	9.6758e-05	0.00050111	gi|363730753|ref|XP_003640861.1|	56.2	4e-07	PREDICTED: ribonucleases P/MRP protein subunit POP1-like [Gallus gallus]	sp|Q99575|POP1_HUMAN	49.3	2e-06	Ribonucleases P/MRP protein subunit POP1 OS=Homo sapiens GN=POP1 PE=1 SV=2
Unigene38837_All	333	14	44	2.186	6.7006	1.616	down	9.6758e-05	0.00050107	--	--	--	--	--	--	--	--
Unigene4721_All	315	14	44	2.3109	7.0835	1.616	down	9.6758e-05	0.00050102	--	--	--	--	--	--	--	--
Unigene29234_All	439	27	85	3.1979	9.8188	1.6184	down	4.9048e-08	4.2671e-07	--	--	--	--	--	--	--	--
CL623.Contig1_All	877	47	148	2.7865	8.5579	1.6188	down	5.3038e-13	7.1826e-12	gi|125901787|gb|ABN58714.1|	27.3	4e-15	pol-like protein [Biomphalaria glabrata]	--	--	--	--
Unigene18308_All	797	20	63	1.3048	4.0086	1.6193	down	2.7586e-06	1.9024e-05	gi|307186258|gb|EFN71921.1|	383.3	5e-105	Uncharacterized protein KIAA0528-like protein [Camponotus floridanus]	sp|Q86YS7|K0528_HUMAN	336	3e-92	Uncharacterized protein KIAA0528 OS=Homo sapiens GN=KIAA0528 PE=1 SV=1
Unigene23448_All	804	46	145	2.9749	9.1457	1.6203	down	8.8082e-13	1.1735e-11	--	--	--	--	--	--	--	--
Unigene1097_All	367	13	41	1.8418	5.6653	1.621	down	0.0001642	0.00080611	--	--	--	--	--	--	--	--
Unigene15692_All	307	13	41	2.2018	6.7725	1.621	down	0.0001642	0.00080605	--	--	--	--	--	--	--	--
Unigene39458_All	445	13	41	1.519	4.6723	1.621	down	0.0001642	0.00080598	--	--	--	--	--	--	--	--
Unigene23202_All	465	44	139	4.92	15.1589	1.6234	down	2.4304e-12	3.1199e-11	--	--	--	--	--	--	--	--
Unigene18357_All	663	37	117	2.9017	8.9491	1.6248	down	1.2896e-10	1.4458e-09	--	--	--	--	--	--	--	--
Unigene11348_All	1050	36	114	1.7827	5.5058	1.6269	down	2.1466e-10	2.3639e-09	gi|260793276|ref|XP_002591638.1|	102.4	3e-20	hypothetical protein BRAFLDRAFT_80737 [Branchiostoma floridae] >gi|229276847|gb|EEN47649.1| hypothetical protein BRAFLDRAFT_80737 [Branchiostoma floridae]	sp|Q15311|RBP1_HUMAN	84.7	3e-16	RalA-binding protein 1 OS=Homo sapiens GN=RALBP1 PE=1 SV=3
CL1195.Contig2_All	555	30	95	2.8106	8.6803	1.6269	down	6.9567e-09	6.6361e-08	--	--	--	--	--	--	--	--
CL2334.Contig2_All	566	24	76	2.2048	6.8093	1.6269	down	2.297e-07	1.8411e-06	--	--	--	--	--	--	--	--
CL3828.Contig1_All	546	24	76	2.2855	7.0587	1.6269	down	2.297e-07	1.8408e-06	--	--	--	--	--	--	--	--
Unigene16855_All	1809	1245	3946	35.7848	110.618	1.6282	down	0	0	gi|321464692|gb|EFX75698.1|	103.6	3e-20	hypothetical protein DAPupDRAFT_306666 [Daphnia uplex]	sp|P47805|M1I1A_DANRE	54.3	9e-07	Mid1-interacting protein 1A OS=Danio rerio GN=mid1ip1a PE=2 SV=1
Unigene26491_All	661	29	92	2.2812	7.0582	1.6295	down	1.161e-08	1.0832e-07	gi|321475276|gb|EFX86239.1|	198.4	1e-49	hypothetical protein DAPupDRAFT_193338 [Daphnia uplex]	sp|Q3T126|CNIH4_BOVIN	165	9e-41	Protein cornichon homolog 4 OS=Bos taurus GN=CNIH4 PE=2 SV=1
Unigene3539_All	1167	29	92	1.2921	3.9978	1.6295	down	1.161e-08	1.083e-07	--	--	--	--	--	--	--	--
Unigene37497_All	305	57	181	9.7172	30.0943	1.6309	down	9.8017e-16	1.5591e-14	--	--	--	--	--	--	--	--
Unigene38334_All	313	17	54	2.8241	8.7489	1.6313	down	1.3152e-05	8.0867e-05	--	--	--	--	--	--	--	--
Unigene9267_All	740	50	159	3.5132	10.8961	1.633	down	5.0955e-14	7.3052e-13	gi|242013531|ref|XP_002427458.1|	307	4e-82	conserved hypothetical protein [Pediculus humanus corporis] >gi|212511844|gb|EEB14720.1| conserved hypothetical protein [Pediculus humanus corporis]	sp|Q6ZQI3|MLEC_MOUSE	229	3e-60	Malectin OS=Mus musculus GN=Mlec PE=2 SV=2
Unigene10473_All	234	44	140	9.777	30.3402	1.6338	down	1.6092e-12	2.1021e-11	gi|3135761|emb|CAA70118.1|	52	8e-06	s19 chorion protein [Ceratitis capitata]	--	--	--	--
CL3798.Contig1_All	329	33	105	5.2154	16.1845	1.6338	down	9.9144e-10	1.0232e-08	--	--	--	--	--	--	--	--
Unigene15200_All	450	22	70	2.542	7.8884	1.6338	down	6.4476e-07	4.8694e-06	--	--	--	--	--	--	--	--
Unigene24400_All	823	82	261	5.1806	16.0822	1.6343	down	4.261e-22	9.0205e-21	--	--	--	--	--	--	--	--
Unigene38197_All	521	16	51	1.5968	4.9641	1.6363	down	2.2182e-05	0.00013074	--	--	--	--	--	--	--	--
CL5685.Contig2_All	693	53	169	3.9766	12.3669	1.6369	down	7.3973e-15	1.1197e-13	gi|242004379|ref|XP_002423070.1|	134.4	3e-30	conserved hypothetical protein [Pediculus humanus corporis] >gi|212506001|gb|EEB10332.1| conserved hypothetical protein [Pediculus humanus corporis]	sp|Q9QXT0|CNPY2_MOUSE	115	6e-26	Protein canopy homolog 2 OS=Mus musculus GN=Cnpy2 PE=2 SV=1
Unigene477_All	864	363	1159	21.8454	68.0261	1.6388	down	7.7851e-93	5.2244e-91	--	--	--	--	--	--	--	--
CL991.Contig2_All	1494	45	144	1.5661	4.8878	1.642	down	6.4089e-13	8.6393e-12	gi|156376775|ref|XP_001630534.1|	71.6	9e-11	predicted protein [Nematostella vectensis] >gi|156217557|gb|EDO38471.1| predicted protein [Nematostella vectensis]	sp|O00468|AGRIN_HUMAN	116	1e-25	Agrin OS=Homo sapiens GN=AGRN PE=1 SV=4
Unigene17482_All	495	20	64	2.1008	6.5566	1.642	down	1.8146e-06	1.2914e-05	gi|260831972|ref|XP_002610932.1|	252.7	4e-66	hypothetical protein BRAFLDRAFT_131151 [Branchiostoma floridae] >gi|229296301|gb|EEN66942.1| hypothetical protein BRAFLDRAFT_131151 [Branchiostoma floridae]	sp|F1M386|RPGF2_RAT	213	2e-55	Rap guanine nucleotide exchange factor 2 OS=Rattus norvegicus GN=Rapgef2 PE=1 SV=2
Unigene38242_All	233	20	64	4.4632	13.9293	1.642	down	1.8146e-06	1.2913e-05	gi|321465309|gb|EFX76311.1|	120.9	1e-26	hypothetical protein DAPupDRAFT_306274 [Daphnia uplex]	sp|Q80TC6|ZSWM5_MOUSE	98.6	3e-21	Zinc finger SWIM domain-containing protein 5 OS=Mus musculus GN=Zswim5 PE=2 SV=2
Unigene25243_All	419	15	48	1.8614	5.8094	1.642	down	3.7459e-05	0.00021115	gi|345491915|ref|XP_001599637.2|	93.2	3e-18	PREDICTED: neurotrimin-like [Nasonia vitripennis]	--	--	--	--
Unigene24483_All	1106	146	468	6.8638	21.4584	1.6445	down	1.0631e-38	3.6384e-37	--	--	--	--	--	--	--	--
CL5430.Contig3_All	396	145	465	19.0389	59.5475	1.6451	down	1.7527e-38	5.9686e-37	--	--	--	--	--	--	--	--
CL2677.Contig1_All	443	220	706	25.8218	80.8178	1.6461	down	1.3319e-57	6.1095e-56	--	--	--	--	--	--	--	--
Unigene18217_All	575	43	138	3.8884	12.1707	1.6462	down	1.766e-12	2.2961e-11	gi|345493845|ref|XP_001606485.2|	88.6	1e-16	PREDICTED: chromosome-associated kinesin KIF4A [Nasonia vitripennis]	sp|Q91784|KIF4_XENLA	57	3e-08	Chromosome-associated kinesin KIF4 OS=Xenoups laevis GN=kif4 PE=2 SV=1
Unigene46_All	588	51	164	4.5098	14.144	1.6491	down	1.3439e-14	2.0002e-13	--	--	--	--	--	--	--	--
Unigene24715_All	437	18	58	2.1417	6.7306	1.652	down	5.1222e-06	3.373e-05	--	--	--	--	--	--	--	--
Unigene25050_All	389	18	58	2.406	7.5611	1.652	down	5.1222e-06	3.3727e-05	--	--	--	--	--	--	--	--
Unigene4901_All	716	85	274	6.1727	19.4063	1.6526	down	1.817e-23	4.0395e-22	gi|72173107|ref|XP_789704.1|	85.5	2e-15	PREDICTED: similar to RP3-369A17.3 [Strongylocentrotus uprupratus] >gi|115951078|ref|XP_001178168.1| PREDICTED: similar to RP3-369A17.3 [Strongylocentrotus uprupratus]	sp|O75496|GEMI_HUMAN	76.6	5e-14	Geminin OS=Homo sapiens GN=GMNN PE=1 SV=1
Unigene3465_All	978	31	100	1.6481	5.1852	1.6536	down	1.814e-09	1.8287e-08	gi|238625719|gb|ACR48141.1|	141.4	5e-32	SpAN-like protein [Rimicaris exoculata]	sp|P98068|SPAN_STRup	127	4e-29	Protein SpAN OS=Strongylocentrotus uprupratus GN=SPAN PE=2 SV=1
Unigene38006_All	296	22	71	3.8646	12.1639	1.6542	down	4.2369e-07	3.2894e-06	--	--	--	--	--	--	--	--
Unigene36812_All	535	26	84	2.5269	7.9622	1.6558	down	3.5587e-08	3.1557e-07	--	--	--	--	--	--	--	--
Unigene21909_All	398	13	42	1.6984	5.3515	1.6558	down	0.00010728	0.0005511	--	--	--	--	--	--	--	--
Unigene23147_All	299	13	42	2.2607	7.1233	1.6558	down	0.00010728	0.00055105	--	--	--	--	--	--	--	--
Unigene39451_All	501	13	42	1.3492	4.2513	1.6558	down	0.00010728	0.000551	--	--	--	--	--	--	--	--
CL2734.Contig2_All	1530	163	527	5.5394	17.4673	1.6569	down	8.0796e-44	3.0258e-42	gi|331031252|gb|AEC50080.1|	501.5	4e-140	alpha-2-macroglobulin [Pacifastacus leniusculus]	sp|P14046|A1I3_RAT	231	3e-60	Alpha-1-inhibitor 3 OS=Rattus norvegicus GN=A1i3 PE=1 SV=1
Unigene37194_All	272	30	97	5.7348	18.0846	1.6569	down	3.0222e-09	2.987e-08	--	--	--	--	--	--	--	--
CL1536.Contig1_All	501	17	55	1.7643	5.5671	1.6578	down	8.6171e-06	5.4823e-05	gi|380027234|ref|XP_003697334.1|	141.4	1e-32	PREDICTED: rab-like protein 3-like [Apis florea]	sp|A4IHM6|RABL3_XENTR	94.4	1e-19	Rab-like protein 3 OS=Xenoups tropicalis GN=rabl3 PE=2 SV=1
Unigene28044_All	708	17	55	1.2485	3.9394	1.6578	down	8.6171e-06	5.4811e-05	gi|260810923|ref|XP_002600172.1|	126.7	8e-28	hypothetical protein BRAFLDRAFT_66680 [Branchiostoma floridae] >gi|229285458|gb|EEN56184.1| hypothetical protein BRAFLDRAFT_66680 [Branchiostoma floridae]	sp|Q8NA58|PNDC1_HUMAN	113	4e-25	Poly(A)-specific ribonuclease PARN-like domain-containing protein 1 OS=Homo sapiens GN=PNLDC1 PE=2 SV=2
CL1985.Contig2_All	805	17	55	1.098	3.4648	1.6579	down	8.6171e-06	5.4817e-05	gi|170030128|ref|XP_001842942.1|	105.9	1e-21	conserved hypothetical protein [Culex quinquefasciatus] >gi|167865948|gb|EDS29331.1| conserved hypothetical protein [Culex quinquefasciatus]	--	--	--	--
Unigene16679_All	731	63	204	4.4812	14.152	1.659	down	6.0206e-18	1.0682e-16	gi|195113743|ref|XP_002001427.1|	71.6	3e-11	GI21981 [Drosophila mojavensis] >gi|193918021|gb|EDW16888.1| GI21981 [Drosophila mojavensis]	sp|Q24168|ORC2_DROME	68.2	2e-11	Origin recognition complex subunit 2 OS=Drosophila melanogaster GN=Orc2 PE=1 SV=2
CL3116.Contig1_All	484	21	68	2.256	7.1247	1.6591	down	7.0973e-07	5.332e-06	--	--	--	--	--	--	--	--
Unigene20901_All	1740	83	269	2.4803	7.8399	1.6603	down	3.2753e-23	7.219e-22	gi|321460811|gb|EFX71849.1|	423.7	1e-116	hypothetical protein DAPupDRAFT_308685 [Daphnia uplex]	sp|Q9Y115|UN93L_DROME	385	2e-106	UNC93-like protein OS=Drosophila melanogaster GN=CG4928 PE=2 SV=1
Unigene25507_All	707	58	188	4.2656	13.4848	1.6605	down	1.1311e-16	1.8903e-15	--	--	--	--	--	--	--	--
Unigene20953_All	1649	1082	3516	34.1173	108.127	1.6642	down	8.0524e-284	1.3371e-281	gi|355754753|gb|EHH58654.1|	59.3	5e-07	hypothetical protein EGM_08557, partial [Macaca fascicularis]	--	--	--	--
Unigene13250_All	1217	48	156	2.0508	6.5004	1.6643	down	4.0348e-14	5.843e-13	gi|357609886|gb|EHJ66735.1|	205.3	4e-51	hypothetical protein KGM_03201 [Danaus plexipups]	sp|Q5VUG0|SMBT2_HUMAN	171	4e-42	Scm-like with four MBT domains protein 2 OS=Homo sapiens GN=SFMBT2 PE=1 SV=1
Unigene27709_All	331	16	52	2.5134	7.9667	1.6643	down	1.4511e-05	8.8453e-05	--	--	--	--	--	--	--	--
Unigene4709_All	268	12	39	2.3282	7.3796	1.6643	down	0.00018199	0.00088586	--	--	--	--	--	--	--	--
Unigene17452_All	384	24	78	3.2497	10.3008	1.6644	down	9.9304e-08	8.3436e-07	gi|312377197|gb|EFR24090.1|	63.9	2e-09	hypothetical protein AND_11571 [Anopheles darlingi]	sp|Q7Z5R6|AB1IP_HUMAN	56.2	2e-08	Amyloid beta A4 precursor protein-binding family B member 1-interacting protein OS=Homo sapiens GN=APBB1IP PE=1 SV=1
Unigene37984_All	301	24	78	4.1458	13.1412	1.6644	down	9.9304e-08	8.3424e-07	--	--	--	--	--	--	--	--
Unigene5867_All	268	24	78	4.6563	14.7593	1.6644	down	9.9304e-08	8.3413e-07	--	--	--	--	--	--	--	--
Unigene38370_All	447	20	65	2.3264	7.3741	1.6644	down	1.1896e-06	8.7015e-06	--	--	--	--	--	--	--	--
Unigene39301_All	764	16	52	1.0889	3.4516	1.6644	down	1.4511e-05	8.8445e-05	gi|242014198|ref|XP_002427780.1|	90.1	9e-17	pdz domain protein arc, uptative [Pediculus humanus corporis] >gi|212512238|gb|EEB15042.1| pdz domain protein arc, uptative [Pediculus humanus corporis]	sp|Q9QZR8|PDZD2_RAT	64.7	2e-10	PDZ domain-containing protein 2 OS=Rattus norvegicus GN=Pdzd2 PE=1 SV=1
Unigene4829_All	306	16	52	2.7187	8.6176	1.6644	down	1.4511e-05	8.8436e-05	--	--	--	--	--	--	--	--
Unigene38157_All	286	12	39	2.1816	6.9152	1.6644	down	0.00018199	0.00088614	--	--	--	--	--	--	--	--
Unigene39731_All	310	12	39	2.0127	6.3798	1.6644	down	0.00018199	0.000886	gi|291229008|ref|XP_002734469.1|	153.7	2e-36	PREDICTED: kelch-like 18-like [Saccoglossus kowalevskii]	sp|O94889|KLH18_HUMAN	149	1e-36	Kelch-like protein 18 OS=Homo sapiens GN=KLHL18 PE=2 SV=3
Unigene40035_All	465	12	39	1.3418	4.2532	1.6644	down	0.00018199	0.00088593	--	--	--	--	--	--	--	--
Unigene8525_All	625	12	39	0.9983	3.1644	1.6644	down	0.00018199	0.00088572	gi|187607764|ref|NP_001119905.1|	53.9	5e-06	M-phase phosphoprotein 8 [Danio rerio] >gi|169154925|emb|CAQ13257.1| novel protein (im:7151391) [Danio rerio]	sp|Q8N8U2|CDYL2_HUMAN	49.7	5e-06	Chromodomain Y-like protein 2 OS=Homo sapiens GN=CDYL2 PE=2 SV=2
Unigene12328_All	508	31	101	3.173	10.0824	1.6679	down	1.1925e-09	1.2248e-08	gi|241644963|ref|XP_002411081.1|	106.3	5e-22	sterol response element binding protein cleavage-activating protein, uptative [Ixodes scauplaris] >gi|215503711|gb|EEC13205.1| sterol response element binding protein cleavage-activating protein, uptative [Ixodes scauplaris]	sp|Q5MNU5|SCAP_PIG	101	9e-22	Sterol regulatory element-binding protein cleavage-activating protein OS=Sus scrofa GN=SCAP PE=2 SV=2
Unigene25590_All	670	27	88	2.0954	6.6606	1.6684	down	1.3999e-08	1.2937e-07	--	--	--	--	--	--	--	--
CL1368.Contig1_All	282	27	88	4.9783	15.8248	1.6685	down	1.3999e-08	1.2941e-07	gi|66819717|ref|XP_643517.1|	56.2	4e-07	hypothetical protein DDB_G0275873 [Dictyostelium discoideum AX4] >gi|60471731|gb|EAL69687.1| hypothetical protein DDB_G0275873 [Dictyostelium discoideum AX4]	sp|P04929|HRPX_PLALO	49.7	1e-06	Histidine-rich glycoprotein OS=Plasmodium lophurae PE=4 SV=1
Unigene20856_All	667	27	88	2.1048	6.6906	1.6685	down	1.3999e-08	1.2939e-07	--	--	--	--	--	--	--	--
Unigene1571_All	228	23	75	5.2452	16.6814	1.6692	down	1.6599e-07	1.3544e-06	--	--	--	--	--	--	--	--
Unigene13533_All	785	19	62	1.2585	4.0052	1.6702	down	1.9952e-06	1.41e-05	gi|260819949|ref|XP_002605298.1|	59.7	1e-07	hypothetical protein BRAFLDRAFT_89066 [Branchiostoma floridae] >gi|229290630|gb|EEN61308.1| hypothetical protein BRAFLDRAFT_89066 [Branchiostoma floridae]	sp|P18715|ZG26_XENLA	71.6	2e-12	Gastrula zinc finger protein XlCGF26.1 (Fragment) OS=Xenoups laevis PE=3 SV=1
Unigene19234_All	495	19	62	1.9958	6.3517	1.6702	down	1.9952e-06	1.4099e-05	gi|260818723|ref|XP_002604532.1|	127.1	2e-28	hypothetical protein BRAFLDRAFT_122323 [Branchiostoma floridae] >gi|229289859|gb|EEN60543.1| hypothetical protein BRAFLDRAFT_122323 [Branchiostoma floridae]	sp|O13046|WDHD1_XENLA	113	2e-25	WD repeat and HMG-box DNA-binding protein 1 OS=Xenoups laevis GN=wdhd1 PE=1 SV=1
Unigene25671_All	454	147	480	16.8356	53.6156	1.6711	down	1.5669e-40	5.5732e-39	--	--	--	--	--	--	--	--
Unigene11386_All	302	15	49	2.5826	8.228	1.6717	down	2.446e-05	0.00014361	--	--	--	--	--	--	--	--
Unigene38287_All	225	15	49	3.4664	11.0438	1.6717	down	2.446e-05	0.00014358	--	--	--	--	--	--	--	--
Unigene10099_All	752	15	49	1.0371	3.3043	1.6718	down	2.446e-05	0.00014363	--	--	--	--	--	--	--	--
CL2021.Contig2_All	803	112	366	7.2522	23.1138	1.6723	down	2.555e-31	7.3516e-30	--	--	--	--	--	--	--	--
Unigene36635_All	577	55	180	4.9563	15.8199	1.6744	down	3.3762e-16	5.5286e-15	gi|321468245|gb|EFX79231.1|	179.5	6e-44	hypothetical protein DAPupDRAFT_245213 [Daphnia uplex]	--	--	--	--
Unigene502_All	867	80	262	4.7978	15.3246	1.6754	down	6.4129e-23	1.3974e-21	gi|241175404|ref|XP_002399244.1|	164.9	3e-39	OTU domain-containing protein, uptative [Ixodes scauplaris] >gi|215495116|gb|EEC04757.1| OTU domain-containing protein, uptative [Ixodes scauplaris]	sp|Q5T2D3|OTUD3_HUMAN	149	8e-36	OTU domain-containing protein 3 OS=Homo sapiens GN=OTUD3 PE=1 SV=1
Unigene21895_All	308	18	59	3.0387	9.7142	1.6766	down	3.3487e-06	2.2807e-05	--	--	--	--	--	--	--	--
Unigene15462_All	492	25	82	2.6421	8.4519	1.6776	down	3.8958e-08	3.4428e-07	gi|194899935|ref|XP_001979513.1|	61.2	1e-08	GG23417 [Drosophila erecta] >gi|190651216|gb|EDV48471.1| GG23417 [Drosophila erecta]	sp|Q9VDV3|NUPL1_DROME	76.6	2e-14	Probable nucleoporin Nup58 OS=Drosophila melanogaster GN=Nup58 PE=2 SV=1
Unigene3931_All	475	32	105	3.5029	11.2099	1.6782	down	4.7036e-10	5.0045e-09	--	--	--	--	--	--	--	--
Unigene29012_All	1623	46	151	1.4737	4.7181	1.6788	down	7.2866e-14	1.0386e-12	gi|345480452|ref|XP_003424150.1|	72	8e-11	PREDICTED: hypothetical protein LOC100117836 isoform 3 [Nasonia vitripennis]	sp|O01761|UNC89_CAEEL	62	4e-09	Muscle M-line assembly protein unc-89 OS=Caenorhabditis elegans GN=unc-89 PE=1 SV=3
CL4389.Contig2_All	708	60	197	4.4064	14.1104	1.6791	down	1.1819e-17	2.0744e-16	--	--	--	--	--	--	--	--
Unigene28020_All	831	28	92	1.752	5.6143	1.6801	down	5.5052e-09	5.3007e-08	--	--	--	--	--	--	--	--
Unigene38682_All	342	14	46	2.1285	6.8208	1.6801	down	4.128e-05	0.00023135	--	--	--	--	--	--	--	--
Unigene308_All	1072	52	171	2.5222	8.0892	1.6813	down	1.529e-15	2.4096e-14	gi|322785546|gb|EFZ12208.1|	256.5	1e-66	hypothetical protein SINV_12332 [Solenopsis invicta]	sp|Q9VIP7|ACASE_DROME	245	1e-64	Alkaline ceramidase OS=Drosophila melanogaster GN=bwa PE=2 SV=2
Unigene3449_All	939	69	227	3.8208	12.2593	1.6819	down	3.6707e-20	7.1901e-19	--	--	--	--	--	--	--	--
Unigene12246_All	1050	31	102	1.5351	4.9263	1.6822	down	7.8222e-10	8.1138e-09	gi|115720239|ref|XP_001201223.1|	202.6	2e-50	PREDICTED: similar to conserved hypothetical protein [Strongylocentrotus uprupratus] >gi|115939170|ref|XP_001196728.1| PREDICTED: similar to conserved hypothetical protein [Strongylocentrotus uprupratus]	--	--	--	--
Unigene14368_All	382	17	56	2.3139	7.4341	1.6838	down	5.6244e-06	3.6884e-05	gi|313228315|emb|CBY23464.1|	55.1	9e-07	unnamed protein product [Oikopleura dioica]	--	--	--	--
Unigene22150_All	316	17	56	2.7972	8.9868	1.6838	down	5.6244e-06	3.6876e-05	gi|328791730|ref|XP_395547.4|	85.1	8e-16	PREDICTED: LOW QUALITY PROTEIN: hypothetical protein LOC412081 [Apis mellifera]	--	--	--	--
Unigene20567_All	377	40	132	5.5168	17.7557	1.6864	down	2.2986e-12	2.9574e-11	--	--	--	--	--	--	--	--
CL4309.Contig1_All	574	33	109	2.9893	9.6299	1.6877	down	1.8546e-10	2.0498e-09	--	--	--	--	--	--	--	--
Unigene23648_All	1501	46	152	1.5935	5.1353	1.6882	down	4.7846e-14	6.8963e-13	gi|345325008|ref|XP_001511507.2|	239.6	2e-61	PREDICTED: spartin [Ornithorhynchus anatinus]	sp|Q8R1X6|SPG20_MOUSE	184	3e-46	Spartin OS=Mus musculus GN=Spg20 PE=2 SV=1
Unigene21220_All	631	23	76	1.8952	6.1079	1.6883	down	1.0856e-07	9.0828e-07	gi|242002432|ref|XP_002435859.1|	75.9	1e-12	protein EMSY, uptative [Ixodes scauplaris] >gi|215499195|gb|EEC08689.1| protein EMSY, uptative [Ixodes scauplaris]	sp|Q7ZUV7|EMSY_DANRE	166	5e-41	Protein EMSY OS=Danio rerio GN=emsy PE=2 SV=1
Unigene18542_All	1534	108	357	3.6607	11.8018	1.6888	down	5.3852e-31	1.538e-29	gi|332028581|gb|EGI68618.1|	157.5	1e-36	Protein lethal(2)denticleless [Acromyrmex echinatior]	sp|Q24371|L2DTL_DROME	132	2e-30	Protein lethal(2)denticleless OS=Drosophila melanogaster GN=l(2)dtl PE=1 SV=2
Unigene23351_All	435	36	119	4.3031	13.8728	1.6888	down	2.6542e-11	3.1462e-10	--	--	--	--	--	--	--	--
Unigene3526_All	479	13	43	1.4112	4.5524	1.6897	down	6.9752e-05	0.0003746	--	--	--	--	--	--	--	--
Unigene38911_All	391	13	43	1.7288	5.577	1.6897	down	6.9752e-05	0.00037457	--	--	--	--	--	--	--	--
Unigene41149_All	569	13	43	1.188	3.8323	1.6897	down	6.9752e-05	0.0003745	--	--	--	--	sp|Q6P4K1|HDGR2_XENTR	48.9	7e-06	Hepatoma-derived growth factor-related protein 2 OS=Xenoups tropicalis GN=hdgfrp2 PE=2 SV=1
Unigene15154_All	821	26	86	1.6466	5.312	1.6898	down	1.5281e-08	1.4078e-07	--	--	--	--	--	--	--	--
Unigene38969_All	449	13	43	1.5054	4.8566	1.6898	down	6.9752e-05	0.00037453	--	--	--	--	--	--	--	--
Unigene6437_All	475	13	43	1.423	4.5907	1.6898	down	6.9752e-05	0.00037447	--	--	--	--	sp|Q9NS91|RAD18_HUMAN	51.6	7e-07	E3 ubiquitin-protein ligase RAD18 OS=Homo sapiens GN=RAD18 PE=1 SV=2
CL5401.Contig1_All	711	365	1208	26.6926	86.1595	1.6906	down	5.5296e-101	3.9426e-99	--	--	--	--	--	--	--	--
Unigene3482_All	1307	48	159	1.9096	6.1692	1.6918	down	1.1459e-14	1.7171e-13	gi|321468825|gb|EFX79808.1|	89.7	2e-16	hypothetical protein DAPupDRAFT_319275 [Daphnia uplex]	sp|A5A6M6|K2C1_PANTR	62.8	2e-09	Keratin, type II cytoskeletal 1 OS=Pan troglodytes GN=KRT1 PE=2 SV=1
Unigene25975_All	343	16	53	2.4255	7.8359	1.6918	down	9.4543e-06	5.9871e-05	--	--	--	--	--	--	--	--
Unigene14973_All	552	16	53	1.5071	4.869	1.6919	down	9.4543e-06	5.9877e-05	--	--	--	--	--	--	--	--
Unigene39895_All	781	16	53	1.0652	3.4414	1.6919	down	9.4543e-06	5.9864e-05	gi|260781481|ref|XP_002585837.1|	107.1	8e-22	hypothetical protein BRAFLDRAFT_289705 [Branchiostoma floridae] >gi|229270895|gb|EEN41848.1| hypothetical protein BRAFLDRAFT_289705 [Branchiostoma floridae]	sp|Q6XUX0|DUSTY_CHICK	77.4	3e-14	Dual serine/threonine and tyrosine protein kinase OS=Gallus gallus GN=DSTYK PE=2 SV=1
Unigene209_All	898	35	116	2.0266	6.5507	1.6926	down	4.4049e-11	5.1345e-10	gi|328701741|ref|XP_001946113.2|	89.7	1e-16	PREDICTED: torsin-like protein-like [Acyrthosiphon pisum]	sp|Q95NU5|TORS_CAEEL	83.6	5e-16	Torsin-like protein OS=Caenorhabditis elegans GN=ooc-5 PE=1 SV=1
Unigene21269_All	490	19	63	2.0162	6.52	1.6932	down	1.3019e-06	9.4054e-06	--	--	--	--	--	--	--	--
CL3176.Contig1_All	622	22	73	1.8391	5.9517	1.6943	down	1.8131e-07	1.4701e-06	--	--	--	--	--	--	--	--
Unigene24593_All	338	22	73	3.3843	10.9525	1.6943	down	1.8131e-07	1.4697e-06	--	--	--	--	--	--	--	--
Unigene5401_All	440	22	73	2.5998	8.4135	1.6943	down	1.8131e-07	1.4695e-06	gi|345498254|ref|XP_003428189.1|	85.1	8e-16	PREDICTED: LOW QUALITY PROTEIN: scm-like with four MBT domains protein 2 [Nasonia vitripennis]	sp|Q5DTW2|SMBT2_MOUSE	68.9	4e-12	Scm-like with four MBT domains protein 2 OS=Mus musculus GN=Sfmbt2 PE=2 SV=2
Unigene12479_All	268	25	83	4.8504	15.7054	1.6951	down	2.5469e-08	2.2928e-07	--	--	--	--	--	--	--	--
Unigene24459_All	748	25	83	1.7378	5.6271	1.6951	down	2.5469e-08	2.2925e-07	gi|322789179|gb|EFZ14565.1|	268.1	2e-70	hypothetical protein SINV_11515 [Solenopsis invicta]	--	--	--	--
CL3047.Contig2_All	446	34	113	3.9638	12.8484	1.6966	down	7.311e-11	8.387e-10	--	--	--	--	--	--	--	--
Unigene2989_All	1957	52	173	1.3816	4.4829	1.6981	down	6.5871e-16	1.0567e-14	gi|260795637|ref|XP_002592811.1|	58.2	1e-06	hypothetical protein BRAFLDRAFT_275668 [Branchiostoma floridae] >gi|229278035|gb|EEN48822.1| hypothetical protein BRAFLDRAFT_275668 [Branchiostoma floridae]	sp|P17012|ZFX_MOUSE	73.6	2e-12	Zinc finger X-chromosomal protein OS=Mus musculus GN=Zfx PE=1 SV=2
Unigene337_All	882	52	173	3.0655	9.9468	1.6981	down	6.5871e-16	1.0565e-14	gi|380022468|ref|XP_003695067.1|	221.5	3e-56	PREDICTED: sphingomyelin phosphodiesterase-like [Apis florea]	sp|Q0VD19|ASM_BOVIN	179	7e-45	Sphingomyelin phosphodiesterase OS=Bos taurus GN=SMPD1 PE=2 SV=1
CL2510.Contig3_All	372	167	556	23.3422	75.7945	1.6992	down	9.3189e-48	3.6895e-46	gi|152949487|dbj|BAF73806.1|	155.2	7e-37	calcification associated soluble matrix protein 2 [Procambarus clarkii]	sp|P81576|CUPA2_CANPG	76.6	1e-14	Cuticle protein AM1159 OS=Cancer pagurus PE=1 SV=1
CL2147.Contig2_All	896	15	50	0.8705	2.8299	1.7008	down	1.5905e-05	9.6554e-05	gi|332017580|gb|EGI58280.1|	225.7	1e-57	Enhancer of split mgamma protein [Acromyrmex echinatior]	sp|Q01069|ESMB_DROME	163	5e-40	Enhancer of split mbeta protein OS=Drosophila melanogaster GN=HLHmbeta PE=2 SV=2
CL4610.Contig2_All	407	27	90	3.4494	11.2138	1.7009	down	5.9934e-09	5.7583e-08	--	--	--	--	--	--	--	--
Unigene38068_All	360	27	90	3.8997	12.6779	1.7009	down	5.9934e-09	5.7574e-08	--	--	--	--	--	--	--	--
Unigene4469_All	406	27	90	3.4578	11.2414	1.7009	down	5.9934e-09	5.7565e-08	gi|291242157|ref|XP_002740981.1|	105.9	4e-22	PREDICTED: anion exchange protein, uptative-like, partial [Saccoglossus kowalevskii]	sp|Q8NBS3|S4A11_HUMAN	54.7	5e-08	Sodium bicarbonate transporter-like protein 11 OS=Homo sapiens GN=SLC4A11 PE=1 SV=2
Unigene714_All	1031	27	90	1.3617	4.4268	1.7009	down	5.9934e-09	5.7556e-08	gi|350407874|ref|XP_003488224.1|	408.3	2e-112	PREDICTED: niemann-Pick C1 protein-like [Bombus impatiens]	sp|O35604|NPC1_MOUSE	347	2e-95	Niemann-Pick C1 protein OS=Mus musculus GN=Npc1 PE=1 SV=1
CL4740.Contig2_All	446	21	70	2.4482	7.9592	1.7009	down	3.0294e-07	2.3963e-06	--	--	--	--	--	--	--	--
Unigene10449_All	428	18	60	2.1867	7.1091	1.7009	down	2.1815e-06	1.5332e-05	--	--	--	--	--	--	--	--
Unigene40552_All	798	18	60	1.1728	3.8129	1.7009	down	2.1815e-06	1.5331e-05	gi|195365093|ref|XP_002045642.1|	58.2	4e-07	GM11753 [Drosophila sechellia] >gi|194133136|gb|EDW54677.1| GM11753 [Drosophila sechellia]	--	--	--	--
Unigene16458_All	425	15	50	1.8351	5.966	1.7009	down	1.5905e-05	9.6545e-05	gi|377833309|ref|XP_003689328.1|	60.8	1e-08	PREDICTED: zinc finger protein 268-like [Mus musculus]	sp|Q5R4X5|ZNF22_PONAB	58.9	3e-09	Zinc finger protein 22 OS=Pongo abelii GN=ZNF22 PE=2 SV=1
CL1706.Contig3_All	513	12	40	1.2163	3.9541	1.7009	down	0.00011803	0.000602	--	--	--	--	--	--	--	--
Unigene38494_All	256	12	40	2.4373	7.9237	1.7009	down	0.00011803	0.00060195	--	--	--	--	--	--	--	--
Unigene38668_All	290	12	40	2.1515	6.9947	1.7009	down	0.00011803	0.0006019	gi|256539086|gb|ACU82845.1|	114	1e-24	fatty acids binding protein [Fenneropenaeus chinensis]	--	--	--	--
Unigene4527_All	207	12	40	3.0142	9.7993	1.7009	down	0.00011803	0.00060185	--	--	--	--	--	--	--	--
CL683.Contig1_All	223	77	257	17.9537	58.4432	1.7028	down	5.3751e-23	1.1742e-21	--	--	--	--	--	--	--	--
CL974.Contig4_All	1394	87	291	3.2451	10.5861	1.7058	down	6.7492e-26	1.6292e-24	gi|334854886|gb|AEH05998.1|	276.2	2e-72	C type lectin containing domain protein [Litopenaeus vannamei]	sp|Q9NZR2|LRP1B_HUMAN	58.5	3e-08	Low-density lipoprotein receptor-related protein 1B OS=Homo sapiens GN=LRP1B PE=1 SV=2
Unigene10845_All	606	69	231	5.9203	19.3306	1.7071	down	6.8216e-21	1.3774e-19	--	--	--	--	--	--	--	--
Unigene25283_All	326	20	67	3.1899	10.4223	1.7081	down	5.0634e-07	3.8947e-06	--	--	--	--	--	--	--	--
Unigene38629_All	345	17	57	2.5621	8.3784	1.7093	down	3.6575e-06	2.4744e-05	--	--	--	--	--	--	--	--
CL4633.Contig1_All	614	14	47	1.1856	3.8818	1.7111	down	2.6782e-05	0.00015562	--	--	--	--	--	--	--	--
Unigene37416_All	446	14	47	1.6322	5.344	1.7111	down	2.6782e-05	0.00015559	--	--	--	--	--	--	--	--
CL1626.Contig4_All	312	14	47	2.3331	7.6392	1.7112	down	2.6782e-05	0.00015565	--	--	--	--	--	--	--	--
Unigene27501_All	320	14	47	2.2748	7.4482	1.7112	down	2.6782e-05	0.00015561	--	--	--	--	--	--	--	--
CL125.Contig6_All	863	50	168	3.0125	9.872	1.7124	down	1.1777e-15	1.867e-14	--	--	--	--	--	--	--	--
CL974.Contig3_All	1433	119	400	4.3179	14.1553	1.7129	down	3.3539e-35	1.0563e-33	gi|334854886|gb|AEH05998.1|	248.1	7e-64	C type lectin containing domain protein [Litopenaeus vannamei]	sp|P22897|MRC1_HUMAN	51.2	6e-06	Macrophage mannose receptor 1 OS=Homo sapiens GN=MRC1 PE=1 SV=1
CL2024.Contig1_All	1719	94	316	2.8433	9.3222	1.7131	down	3.8028e-28	9.9139e-27	--	--	--	--	--	--	--	--
Unigene4400_All	275	22	74	4.1597	13.646	1.7139	down	1.1809e-07	9.8376e-07	--	--	--	--	--	--	--	--
Unigene38750_All	261	11	37	2.1914	7.189	1.7139	down	0.00020002	0.00096574	--	--	--	--	--	--	--	--
Unigene16382_All	236	11	37	2.4235	7.9505	1.714	down	0.00020002	0.00096589	--	--	--	--	--	--	--	--
Unigene19749_All	471	11	37	1.2143	3.9837	1.714	down	0.00020002	0.00096582	gi|296485680|gb|DAA27795.1|	58.5	9e-08	hepatoma-derived growth factor-related protein 2 [Bos taurus]	sp|Q3UMU9|HDGR2_MOUSE	54.7	8e-08	Hepatoma-derived growth factor-related protein 2 OS=Mus musculus GN=Hdgfrp2 PE=1 SV=1
Unigene2940_All	945	38	128	2.0908	6.8688	1.716	down	2.7015e-12	3.4621e-11	gi|91094021|ref|XP_967377.1|	179.5	1e-43	PREDICTED: similar to d4 CG2682-PB [Tribolium castaneum]	sp|Q92785|REQU_HUMAN	144	2e-34	Zinc finger protein ubi-d4 OS=Homo sapiens GN=DPF2 PE=1 SV=2
Unigene16329_All	851	19	64	1.1609	3.8138	1.716	down	8.4664e-07	6.2945e-06	--	--	--	--	--	--	--	--
Unigene39290_All	505	19	64	1.9563	6.4268	1.716	down	8.4664e-07	6.293e-06	--	--	--	--	--	--	--	--
Unigene18097_All	1196	24	81	1.0434	3.4345	1.7188	down	2.7652e-08	2.4806e-07	--	--	--	--	--	--	--	--
Unigene23852_All	362	24	81	3.4472	11.347	1.7188	down	2.7652e-08	2.4803e-07	gi|28436938|gb|AAH46817.1|	60.8	1e-08	Fas associated factor family member 2 [Mus musculus]	sp|Q96CS3|FAF2_HUMAN	58.5	3e-09	FAS-associated factor 2 OS=Homo sapiens GN=FAF2 PE=1 SV=2
Unigene28253_All	446	16	54	1.8653	6.1399	1.7188	down	6.136e-06	3.9945e-05	--	--	--	--	--	--	--	--
Unigene16964_All	943	453	1533	24.9778	82.4397	1.7227	down	4.9405e-131	4.3479e-129	gi|321473221|gb|EFX84189.1|	81.3	6e-14	hypothetical protein DAPupDRAFT_315173 [Daphnia uplex]	--	--	--	--
Unigene28010_All	265	13	44	2.5507	8.42	1.7229	down	4.5142e-05	0.00025199	--	--	--	--	--	--	--	--
Unigene28083_All	295	13	44	2.2913	7.5637	1.7229	down	4.5142e-05	0.00025197	--	--	--	--	--	--	--	--
Unigene37871_All	200	13	44	3.3797	11.1565	1.7229	down	4.5142e-05	0.00025194	--	--	--	--	--	--	--	--
Unigene38422_All	225	13	44	3.0042	9.9169	1.7229	down	4.5142e-05	0.00025192	--	--	--	--	--	--	--	--
Unigene19561_All	1044	126	427	6.2754	20.7412	1.7247	down	8.1813e-38	2.7511e-36	gi|260820377|ref|XP_002605511.1|	87	1e-15	hypothetical protein BRAFLDRAFT_92934 [Branchiostoma floridae] >gi|229290845|gb|EEN61521.1| hypothetical protein BRAFLDRAFT_92934 [Branchiostoma floridae]	sp|Q9U539|OCT1_CAEEL	79.7	1e-14	Organic cation transporter 1 OS=Caenorhabditis elegans GN=oct-1 PE=1 SV=3
Unigene9744_All	384	18	61	2.4373	8.0557	1.7247	down	1.4162e-06	1.0189e-05	--	--	--	--	--	--	--	--
Unigene37240_All	945	59	200	3.2463	10.7326	1.7251	down	1.5475e-18	2.8188e-17	--	--	--	--	--	--	--	--
Unigene15175_All	852	51	173	3.1124	10.297	1.7261	down	3.0445e-16	4.9868e-15	--	--	--	--	--	--	--	--
Unigene26432_All	605	28	95	2.4064	7.963	1.7264	down	1.5307e-09	1.5517e-08	gi|357933379|dbj|BAL15075.1|	63.9	4e-09	p53 [Marsupenaeus japonicus]	--	--	--	--
CL4871.Contig3_All	208	30	102	7.4994	24.8681	1.7294	down	3.6155e-10	3.8817e-09	--	--	--	--	--	--	--	--
Unigene39246_All	428	15	51	1.8223	6.0427	1.7294	down	1.03e-05	6.4461e-05	gi|350398432|ref|XP_003485192.1|	91.7	9e-18	PREDICTED: hypothetical protein LOC100746481 isoform 2 [Bombus impatiens]	--	--	--	--
Unigene8872_All	2667	208	708	4.0552	13.4622	1.7311	down	6.697e-62	3.2282e-60	gi|321478408|gb|EFX89365.1|	962.2	0	hypothetical protein DAPupDRAFT_40435 [Daphnia uplex]	sp|A2AJN7|S4A11_MOUSE	649	0	Sodium bicarbonate transporter-like protein 11 OS=Mus musculus GN=Slc4a11 PE=2 SV=1
Unigene20924_All	1007	54	184	2.7883	9.266	1.7326	down	2.8878e-17	4.972e-16	--	--	--	--	--	--	--	--
Unigene13938_All	1645	1349	4602	42.6397	141.869	1.7343	down	0	0	--	--	--	--	--	--	--	--
Unigene40660_All	568	12	41	1.0985	3.6605	1.7365	down	7.6167e-05	0.00040422	gi|170057904|ref|XP_001864687.1|	124.8	1e-27	phd finger protein [Culex quinquefasciatus] >gi|167877197|gb|EDS40580.1| phd finger protein [Culex quinquefasciatus]	sp|O94880|PHF14_HUMAN	74.7	1e-13	PHD finger protein 14 OS=Homo sapiens GN=PHF14 PE=1 SV=2
Unigene4186_All	259	12	41	2.4091	8.0277	1.7365	down	7.6167e-05	0.00040418	--	--	--	--	--	--	--	--
Unigene8348_All	380	19	65	2.5998	8.6743	1.7383	down	5.4882e-07	4.2057e-06	--	--	--	--	--	--	--	--
Unigene14191_All	330	19	65	2.9937	9.9886	1.7384	down	5.4882e-07	4.2068e-06	--	--	--	--	--	--	--	--
Unigene27146_All	561	19	65	1.761	5.8757	1.7384	down	5.4882e-07	4.2062e-06	gi|291244080|ref|XP_002741927.1|	129	9e-29	PREDICTED: hypothetical protein [Saccoglossus kowalevskii]	--	--	--	--
Unigene11719_All	472	26	89	2.8642	9.5621	1.7392	down	4.2206e-09	4.1238e-08	gi|307206428|gb|EFN84466.1|	107.5	1e-22	F-box only protein 33 [Harpegnathos saltator]	--	--	--	--
Unigene9407_All	608	26	89	2.2235	7.4232	1.7392	down	4.2206e-09	4.1232e-08	gi|332029787|gb|EGI69656.1|	72	1e-11	Cysteine-rich motor neuron 1 protein [Acromyrmex echinatior]	sp|P38977|ANTA_HYDVU	62	9e-10	Antistasin OS=Hydra vulgaris PE=2 SV=1
Unigene12546_All	869	73	250	4.3679	14.589	1.7399	down	4.7297e-23	1.0354e-21	--	--	--	--	--	--	--	--
Unigene37858_All	255	21	72	4.282	14.3185	1.7415	down	1.2776e-07	1.0617e-06	--	--	--	--	--	--	--	--
CL125.Contig2_All	566	14	48	1.2861	4.3006	1.7415	down	1.7303e-05	0.00010459	--	--	--	--	--	--	--	--
Unigene10614_All	420	14	48	1.7332	5.7956	1.7415	down	1.7303e-05	0.00010458	gi|291229416|ref|XP_002734671.1|	197.6	1e-49	PREDICTED: RaB GAP related family member (rbg-1)-like [Saccoglossus kowalevskii]	sp|P69735|RB3GP_RAT	184	5e-47	Rab3 GTPase-activating protein catalytic subunit (Fragments) OS=Rattus norvegicus GN=Rab3gap1 PE=1 SV=2
Unigene37770_All	494	14	48	1.4736	4.9274	1.7415	down	1.7303e-05	0.00010457	--	--	--	--	--	--	--	--
Unigene38262_All	339	14	48	2.1473	7.1804	1.7415	down	1.7303e-05	0.00010456	gi|355729154|gb|AES09782.1|	62.4	6e-09	Wolfram syndrome 1 [Mustela uptorius furo]	sp|O76024|WFS1_HUMAN	56.6	1e-08	Wolframin OS=Homo sapiens GN=WFS1 PE=1 SV=2
Unigene38620_All	443	14	48	1.6432	5.4947	1.7415	down	1.7303e-05	0.00010455	--	--	--	--	--	--	--	--
Unigene8424_All	727	14	48	1.0013	3.3482	1.7415	down	1.7303e-05	0.00010454	gi|332020624|gb|EGI61031.1|	135.6	1e-30	Tyrosine-protein phosphatase 69D [Acromyrmex echinatior]	sp|P16620|PTP69_DROME	120	4e-27	Tyrosine-protein phosphatase 69D OS=Drosophila melanogaster GN=Ptp69D PE=1 SV=2
Unigene14932_All	1300	44	151	1.7599	5.8903	1.7428	down	1.5568e-14	2.3115e-13	gi|351061780|emb|CCD69626.1|	70.1	2e-10	Protein F43C11.8 [Caenorhabditis elegans]	sp|Q8CH72|TRI32_MOUSE	53.5	1e-06	E3 ubiquitin-protein ligase TRIM32 OS=Mus musculus GN=Trim32 PE=1 SV=2
Unigene23655_All	747	90	309	6.2645	20.977	1.7435	down	3.3177e-28	8.6602e-27	--	--	--	--	--	--	--	--
Unigene8944_All	1864	160	550	4.4632	14.9631	1.7453	down	5.2503e-49	2.1307e-47	gi|91091922|ref|XP_967238.1|	262.3	5e-68	PREDICTED: similar to tetraspanin, uptative [Tribolium castaneum] >gi|270001141|gb|EEZ97588.1| hypothetical protein TcasGA2_TC011451 [Tribolium castaneum]	sp|Q96SJ8|TSN18_HUMAN	133	1e-30	Tetraspanin-18 OS=Homo sapiens GN=TSPAN18 PE=2 SV=1
CL2849.Contig1_All	701	16	55	1.1868	3.9788	1.7453	down	3.9675e-06	2.6726e-05	--	--	--	--	--	--	--	--
Unigene28038_All	312	16	55	2.6664	8.9395	1.7453	down	3.9675e-06	2.6723e-05	--	--	--	--	--	--	--	--
Unigene26936_All	474	25	86	2.7424	9.2008	1.7463	down	7.0086e-09	6.6835e-08	gi|363745958|ref|XP_003643473.1|	122.9	4e-27	PREDICTED: aladin, partial [Gallus gallus]	sp|Q9NRG9|AAAS_HUMAN	122	3e-28	Aladin OS=Homo sapiens GN=AAAS PE=1 SV=1
Unigene3796_All	491	25	86	2.6474	8.8822	1.7463	down	7.0086e-09	6.6825e-08	--	--	--	--	--	--	--	--
CL955.Contig4_All	644	34	117	2.7451	9.2131	1.7468	down	1.3192e-11	1.5994e-10	gi|270015329|gb|EFA11777.1|	56.6	8e-07	hypothetical protein TcasGA2_TC005282 [Tribolium castaneum]	--	--	--	--
Unigene12287_All	645	27	93	2.1766	7.3119	1.7482	down	1.6495e-09	1.6677e-08	gi|242023194|ref|XP_002432021.1|	185.7	1e-45	conserved hypothetical protein [Pediculus humanus corporis] >gi|212517372|gb|EEB19283.1| conserved hypothetical protein [Pediculus humanus corporis]	sp|Q8BVD5|MPP7_MOUSE	121	1e-27	MAGUK p55 subfamily member 7 OS=Mus musculus GN=Mpp7 PE=2 SV=2
Unigene23280_All	790	18	62	1.1847	3.9799	1.7482	down	9.1633e-07	6.797e-06	gi|321464684|gb|EFX75690.1|	80.9	6e-14	hypothetical protein DAPupDRAFT_306660 [Daphnia uplex]	--	--	--	--
Unigene39376_All	493	18	62	1.8984	6.3775	1.7482	down	9.1633e-07	6.7962e-06	--	--	--	--	--	--	--	--
Unigene27521_All	258	566	1952	114.068	383.677	1.75	down	5.5537e-170	6.1645e-168	gi|268607726|ref|NP_001161320.1|	67.8	1e-10	cuticle protein precursor [Tribolium castaneum]	sp|Q9V7U0|RESIL_DROME	58.5	3e-09	Pro-resilin OS=Drosophila melanogaster GN=resilin PE=1 SV=1
Unigene965_All	617	49	169	4.1293	13.8902	1.7501	down	3.5134e-16	5.7457e-15	--	--	--	--	--	--	--	--
Unigene38408_All	580	20	69	1.793	6.0329	1.7505	down	2.1285e-07	1.7116e-06	gi|345496847|ref|XP_001601149.2|	116.7	5e-25	PREDICTED: hypothetical protein LOC100116726 [Nasonia vitripennis]	sp|Q7TPS5|K0528_MOUSE	70.5	2e-12	Uncharacterized protein KIAA0528 OS=Mus musculus GN=Kiaa0528 PE=1 SV=2
Unigene38808_All	480	20	69	2.1665	7.2898	1.7505	down	2.1285e-07	1.7114e-06	--	--	--	--	--	--	--	--
Unigene38267_All	473	22	76	2.4184	8.1481	1.7524	down	4.9675e-08	4.3174e-07	gi|321477423|gb|EFX88382.1|	104.4	1e-21	hypothetical protein DAPupDRAFT_234511 [Daphnia uplex]	sp|Q86BJ3|PIPE_DROME	87.4	1e-17	Heparan sulfate 2-O-sulfotransferase pipe OS=Drosophila melanogaster GN=pip PE=1 SV=1
CL1460.Contig3_All	229	11	38	2.4976	8.415	1.7524	down	0.00012866	0.00065237	--	--	--	--	--	--	--	--
Unigene24952_All	549	11	38	1.0418	3.5101	1.7524	down	0.00012866	0.00065232	--	--	--	--	--	--	--	--
Unigene38778_All	302	11	38	1.8939	6.3809	1.7524	down	0.00012866	0.00065226	--	--	--	--	--	--	--	--
Unigene39120_All	375	11	38	1.5252	5.1388	1.7524	down	0.00012866	0.00065221	gi|350408163|ref|XP_003488325.1|	140.6	1e-32	PREDICTED: hypothetical protein LOC100750113 [Bombus impatiens]	sp|Q8WY36|BBX_HUMAN	103	7e-23	HMG box transcription factor BBX OS=Homo sapiens GN=BBX PE=1 SV=1
Unigene15783_All	344	13	45	1.965	6.6338	1.7553	down	2.9084e-05	0.00016812	--	--	--	--	--	--	--	--
Unigene38922_All	499	13	45	1.3546	4.5732	1.7553	down	2.9084e-05	0.00016811	--	--	--	--	--	--	--	--
Unigene6881_All	479	13	45	1.4112	4.7641	1.7553	down	2.9084e-05	0.00016809	--	--	--	--	--	--	--	--
Unigene15260_All	937	134	464	7.4359	25.1122	1.7558	down	6.1018e-42	2.219e-40	--	--	--	--	--	--	--	--
Unigene26712_All	2161	110	381	2.6467	8.9408	1.7562	down	9.6758e-35	3.015e-33	gi|353523819|ref|NP_001072456.2|	180.6	2e-43	neural precursor cell expressed, developmentally down-regulated 1 [Xenoups (Silurana) tropicalis]	sp|P33215|NEDD1_MOUSE	172	3e-42	Protein NEDD1 OS=Mus musculus GN=Nedd1 PE=2 SV=2
Unigene9706_All	1263	99	343	4.0757	13.772	1.7566	down	1.9106e-31	5.5155e-30	gi|321476919|gb|EFX87878.1|	207.6	9e-52	hypothetical protein DAPupDRAFT_305429 [Daphnia uplex]	sp|A2BE76|CP072_DANRE	167	3e-41	UPF0472 protein C16orf72 homolog OS=Danio rerio GN=si:dkey-20i6.3 PE=2 SV=1
Unigene24592_All	773	15	52	1.009	3.4114	1.7574	down	6.6445e-06	4.3096e-05	--	--	--	--	--	--	--	--
Unigene27935_All	465	17	59	1.9009	6.4344	1.7591	down	1.5302e-06	1.0967e-05	--	--	--	--	--	--	--	--
CL1900.Contig1_All	295	19	66	3.3489	11.3456	1.7604	down	3.5465e-07	2.7726e-06	--	--	--	--	--	--	--	--
Unigene17609_All	307	21	73	3.5567	12.0584	1.7614	down	8.2612e-08	6.9917e-07	--	--	--	--	--	--	--	--
Unigene26720_All	1003	46	160	2.3847	8.0896	1.7623	down	1.5709e-15	2.4738e-14	--	--	--	--	--	--	--	--
CL2560.Contig1_All	480	25	87	2.7081	9.1914	1.763	down	4.5363e-09	4.4176e-08	--	--	--	--	--	--	--	--
CL4025.Contig1_All	396	25	87	3.2826	11.1411	1.763	down	4.5363e-09	4.4169e-08	gi|197210433|gb|ACH48223.1|	61.6	1e-08	tumor differentially expressed protein [Haplopelma schmidti]	--	--	--	--
CL5708.Contig1_All	607	31	108	2.6555	9.0228	1.7646	down	5.9646e-11	6.8758e-10	--	--	--	--	--	--	--	--
Unigene273_All	1510	72	251	2.4793	8.4295	1.7655	down	1.3946e-23	3.1162e-22	gi|66800785|ref|XP_629318.1|	62.8	4e-08	hypothetical protein DDB_G0293174 [Dictyostelium discoideum AX4] >gi|60462737|gb|EAL60939.1| hypothetical protein DDB_G0293174 [Dictyostelium discoideum AX4]	sp|P36418|VILB_DICDI	51.6	5e-06	Protovillin OS=Dictyostelium discoideum GN=vilB PE=1 SV=1
Unigene18031_All	1176	37	129	1.6359	5.5627	1.7657	down	7.9849e-13	1.0668e-11	gi|383858776|ref|XP_003704875.1|	98.2	7e-19	PREDICTED: PHD finger protein 14-like [Megachile rotundata]	sp|P98088|MUC5A_HUMAN	79	2e-14	Mucin-5AC (Fragments) OS=Homo sapiens GN=MUC5AC PE=1 SV=3
Unigene15345_All	1191	39	136	1.7026	5.7907	1.766	down	1.9017e-13	2.6445e-12	gi|340725429|ref|XP_003401072.1|	205.3	4e-51	PREDICTED: wolframin-like [Bombus terrestris]	sp|P56695|WFS1_MOUSE	77.8	4e-14	Wolframin OS=Mus musculus GN=Wfs1 PE=1 SV=1
Unigene6350_All	750	41	143	2.8424	9.669	1.7663	down	4.5347e-14	6.5408e-13	gi|189242404|ref|XP_968940.2|	154.1	5e-36	PREDICTED: similar to conserved hypothetical protein [Tribolium castaneum]	sp|Q96EV2|RBM33_HUMAN	53.9	3e-07	RNA-binding protein 33 OS=Homo sapiens GN=RBM33 PE=1 SV=3
CL2835.Contig1_All	567	99	346	9.0786	30.9456	1.7692	down	5.2553e-32	1.5394e-30	--	--	--	--	sp|Q55D99|PAKA_DICDI	52	8e-07	Serine/threonine-protein kinase pakA OS=Dictyostelium discoideum GN=pakA PE=1 SV=1
CL550.Contig3_All	1312	383	1339	15.1786	51.755	1.7697	down	5.1688e-119	4.2175e-117	gi|291225862|ref|XP_002732917.1|	55.1	8e-06	PREDICTED: zonadhesin-like, partial [Saccoglossus kowalevskii]	sp|O54693|EDA_MOUSE	78.2	4e-14	Ectodysplasin-A OS=Mus musculus GN=Eda PE=2 SV=2
Unigene2346_All	610	20	70	1.7048	5.8193	1.7712	down	1.3739e-07	1.1396e-06	gi|48094550|ref|XP_392143.1|	202.2	1e-50	PREDICTED: aprataxin-like [Apis mellifera]	sp|Q7Z2E3|APTX_HUMAN	194	1e-49	Aprataxin OS=Homo sapiens GN=APTX PE=1 SV=2
Unigene25185_All	1009	40	140	2.0613	7.0363	1.7713	down	7.4732e-14	1.0642e-12	gi|170070323|ref|XP_001869539.1|	308.9	2e-82	chondroitin beta-1,4-N-acetyl galactosaminyl transferase 1 [Culex quinquefasciatus] >gi|167866232|gb|EDS29615.1| chondroitin beta-1,4-N-acetyl galactosaminyl transferase 1 [Culex quinquefasciatus]	sp|Q8TDX6|CGAT1_HUMAN	234	2e-61	Chondroitin sulfate N-acetylgalactosaminyltransferase 1 OS=Homo sapiens GN=CSGALNACT1 PE=1 SV=2
CL2966.Contig1_All	1187	34	119	1.4893	5.084	1.7713	down	5.5421e-12	6.9365e-11	gi|260824806|ref|XP_002607358.1|	62.4	4e-08	hypothetical protein BRAFLDRAFT_69764 [Branchiostoma floridae] >gi|229292705|gb|EEN63368.1| hypothetical protein BRAFLDRAFT_69764 [Branchiostoma floridae]	sp|Q9U489|LIN41_CAEEL	52.8	1e-06	Protein lin-41 OS=Caenorhabditis elegans GN=lin-41 PE=2 SV=1
Unigene15482_All	732	34	119	2.4151	8.2441	1.7713	down	5.5421e-12	6.9351e-11	gi|196005323|ref|XP_002112528.1|	83.2	1e-14	hypothetical protein TRIADDRAFT_56646 [Trichoplax adhaerens] >gi|190584569|gb|EDV24638.1| hypothetical protein TRIADDRAFT_56646 [Trichoplax adhaerens]	sp|O95707|RPP29_HUMAN	77	4e-14	Ribonuclease P protein subunit p29 OS=Homo sapiens GN=POP4 PE=1 SV=2
Unigene27233_All	529	32	112	3.1453	10.7366	1.7713	down	2.3355e-11	2.7759e-10	--	--	--	--	--	--	--	--
CL1460.Contig1_All	331	26	91	4.0843	13.9418	1.7713	down	1.7689e-09	1.7841e-08	--	--	--	--	--	--	--	--
CL4579.Contig1_All	341	16	56	2.4397	8.328	1.7713	down	2.556e-06	1.7694e-05	gi|73997683|ref|XP_854209.1|	56.6	3e-07	PREDICTED: C-type lectin domain family 2 member D [Canis luups familiaris]	sp|Q8WTT0|CLC4C_HUMAN	53.1	1e-07	C-type lectin domain family 4 member C OS=Homo sapiens GN=CLEC4C PE=2 SV=1
Unigene2885_All	729	16	56	1.1412	3.8955	1.7713	down	2.556e-06	1.7692e-05	gi|383856528|ref|XP_003703760.1|	102.8	1e-20	PREDICTED: protein HIRA homolog [Megachile rotundata]	sp|P79987|HIRA_CHICK	70.9	3e-12	Protein HIRA OS=Gallus gallus GN=HIRA PE=1 SV=2
Unigene10486_All	405	14	49	1.7974	6.1355	1.7713	down	1.1132e-05	6.9369e-05	gi|321476410|gb|EFX87371.1|	100.5	2e-20	hypothetical protein DAPupDRAFT_235726 [Daphnia uplex]	sp|Q12972|PP1R8_HUMAN	89	3e-18	Nuclear inhibitor of protein phosphatase 1 OS=Homo sapiens GN=PPP1R8 PE=1 SV=2
Unigene38175_All	247	12	42	2.5261	8.623	1.7713	down	4.892e-05	0.00027086	--	--	--	--	--	--	--	--
Unigene38819_All	249	12	42	2.5058	8.5537	1.7713	down	4.892e-05	0.00027082	--	--	--	--	--	--	--	--
Unigene40754_All	391	12	42	1.5958	5.4473	1.7713	down	4.892e-05	0.00027079	--	--	--	--	--	--	--	--
Unigene23470_All	377	53	186	7.3097	25.0194	1.7752	down	5.5191e-18	9.8038e-17	--	--	--	--	--	--	--	--
Unigene11403_All	757	39	137	2.6788	9.1776	1.7765	down	1.2313e-13	1.7307e-12	gi|91082039|ref|XP_970789.1|	298.9	1e-79	PREDICTED: similar to Integrator complex subunit 4 (Int4) [Tribolium castaneum] >gi|270007301|gb|EFA03749.1| hypothetical protein TcasGA2_TC013858 [Tribolium castaneum]	sp|Q68F70|INT4_XENLA	285	9e-77	Integrator complex subunit 4 OS=Xenoups laevis GN=ints4 PE=2 SV=1
CL1588.Contig1_All	591	74	260	6.5105	22.3096	1.7768	down	1.4163e-24	3.2715e-23	gi|17223040|gb|AAL36897.1|AF430078_1	147.9	2e-34	uptative antimicrobial peptide [Litopenaeus setiferus]	sp|P84811|PWAP_HALLA	52.4	7e-07	Perlwapin OS=Haliotis laevigata PE=1 SV=1
Unigene37102_All	319	31	109	5.0529	17.3277	1.7779	down	3.8571e-11	4.5208e-10	--	--	--	--	--	--	--	--
Unigene3668_All	721	27	95	1.9471	6.6818	1.7789	down	6.9004e-10	7.2369e-09	gi|260829805|ref|XP_002609852.1|	211.5	2e-53	hypothetical protein BRAFLDRAFT_126022 [Branchiostoma floridae] >gi|229295214|gb|EEN65862.1| hypothetical protein BRAFLDRAFT_126022 [Branchiostoma floridae]	sp|Q69Z36|MEX3B_MOUSE	206	4e-53	RNA-binding protein MEX3B OS=Mus musculus GN=Mex3b PE=2 SV=2
Unigene19324_All	317	23	81	3.7726	12.9578	1.7802	down	1.247e-08	1.1589e-07	gi|193702187|ref|XP_001942534.1|	65.9	5e-10	PREDICTED: MFS-type transporter C6orf192-like [Acyrthosiphon pisum]	--	--	--	--
Unigene14564_All	324	21	74	3.3701	11.5822	1.781	down	5.3269e-08	4.6213e-07	--	--	--	--	--	--	--	--
Unigene38111_All	353	19	67	2.7986	9.6251	1.7821	down	2.2847e-07	1.8322e-06	--	--	--	--	--	--	--	--
CL5189.Contig3_All	293	17	60	3.0168	10.3846	1.7834	down	9.8472e-07	7.2815e-06	--	--	--	--	--	--	--	--
Unigene23347_All	574	15	53	1.3588	4.6824	1.7849	down	4.2699e-06	2.8632e-05	--	--	--	--	--	--	--	--
Unigene623_All	1059	28	99	1.3748	4.7407	1.7859	down	2.6929e-10	2.9398e-09	gi|325117966|emb|CBZ53517.1|	54.7	7e-06	conserved hypothetical protein [Neospora caninum Liverpool]	--	--	--	--
Unigene11937_All	573	13	46	1.1797	4.0711	1.787	down	1.8657e-05	0.00011226	--	--	--	--	--	--	--	--
Unigene11314_All	305	13	46	2.2162	7.6483	1.7871	down	1.8657e-05	0.00011227	gi|322778866|gb|EFZ09282.1|	170.6	1e-41	hypothetical protein SINV_11545 [Solenopsis invicta]	sp|Q5R585|BTBDA_PONAB	145	2e-35	BTB/POZ domain-containing protein 10 OS=Pongo abelii GN=BTBD10 PE=2 SV=1
Unigene24249_All	374	13	46	1.8073	6.2372	1.7871	down	1.8657e-05	0.00011224	--	--	--	--	--	--	--	--
Unigene15984_All	313	24	85	3.9869	13.7715	1.7883	down	4.8495e-09	4.7099e-08	--	--	--	--	--	--	--	--
Unigene26299_All	822	35	124	2.2139	7.6499	1.7889	down	1.4036e-12	1.844e-11	gi|291224151|ref|XP_002732070.1|	96.3	1e-18	PREDICTED: CG14803-like [Saccoglossus kowalevskii]	--	--	--	--
Unigene1693_All	214	484	1715	117.598	406.402	1.789	down	3.5061e-154	3.5583e-152	--	--	--	--	--	--	--	--
CL5359.Contig2_All	478	22	78	2.3931	8.2751	1.7899	down	2.067e-08	1.8845e-07	--	--	--	--	--	--	--	--
Unigene743_All	1054	22	78	1.0853	3.7528	1.7899	down	2.067e-08	1.8842e-07	--	--	--	--	--	--	--	--
CL1610.Contig2_All	424	11	39	1.3489	4.6645	1.7899	down	8.2338e-05	0.00043402	--	--	--	--	--	--	--	--
Unigene28049_All	210	11	39	2.7236	9.4178	1.7899	down	8.2338e-05	0.00043398	--	--	--	--	--	--	--	--
Unigene39741_All	438	11	39	1.3058	4.5154	1.7899	down	8.2338e-05	0.00043394	--	--	--	--	--	--	--	--
Unigene4512_All	436	11	39	1.3118	4.5361	1.7899	down	8.2338e-05	0.00043391	--	--	--	--	--	--	--	--
Unigene9635_All	1535	111	394	3.76	13.0165	1.7915	down	7.8811e-37	2.5756e-35	gi|260804781|ref|XP_002597266.1|	483	1e-134	hypothetical protein BRAFLDRAFT_260887 [Branchiostoma floridae] >gi|229282529|gb|EEN53278.1| hypothetical protein BRAFLDRAFT_260887 [Branchiostoma floridae]	sp|O43913|ORC5_HUMAN	448	1e-125	Origin recognition complex subunit 5 OS=Homo sapiens GN=ORC5 PE=1 SV=1
Unigene38454_All	559	18	64	1.6743	5.806	1.794	down	3.799e-07	2.9624e-06	gi|270010586|gb|EFA07034.1|	146.7	4e-34	hypothetical protein TcasGA2_TC010006 [Tribolium castaneum]	sp|Q80TB7|ZSWM6_MOUSE	96.3	4e-20	Zinc finger SWIM domain-containing protein 6 (Fragment) OS=Mus musculus GN=Zswim6 PE=2 SV=2
Unigene18209_All	736	25	89	1.7662	6.1322	1.7958	down	1.887e-09	1.9007e-08	--	--	--	--	--	--	--	--
Unigene15077_All	903	66	235	3.8004	13.1973	1.796	down	1.1397e-22	2.4626e-21	gi|321472768|gb|EFX83737.1|	66.2	2e-09	hypothetical protein DAPupDRAFT_239884 [Daphnia uplex]	--	--	--	--
CL1167.Contig1_All	2115	89	317	2.188	7.6007	1.7965	down	4.7188e-30	1.3048e-28	--	--	--	--	--	--	--	--
Unigene9072_All	961	56	200	3.0299	10.5539	1.8004	down	1.4132e-19	2.6887e-18	--	--	--	--	--	--	--	--
Unigene24627_All	476	12	43	1.3108	4.5811	1.8052	down	3.1276e-05	0.00017992	gi|269785095|ref|NP_001161503.1|	69.3	5e-11	transcription factor AP-2 beta [Saccoglossus kowalevskii] >gi|268053967|gb|ACY92470.1| AP2 transcription factor [Saccoglossus kowalevskii]	sp|Q9N0N3|AP2A_SHEEP	54.3	1e-07	Transcription factor AP-2-alpha OS=Ovis aries GN=TFAP2A PE=2 SV=1
Unigene37171_All	352	12	43	1.7726	6.1949	1.8052	down	3.1276e-05	0.0001799	--	--	--	--	--	--	--	--
Unigene38860_All	323	12	43	1.9317	6.7511	1.8053	down	3.1276e-05	0.00017989	gi|309262547|ref|XP_003085828.1|	52.4	6e-06	PREDICTED: uncharacterized protein LOC100504941 [Mus musculus]	--	--	--	--
Unigene6512_All	554	29	104	2.7218	9.5198	1.8064	down	6.7678e-11	7.7755e-10	gi|51860780|gb|AAU11514.1|	92	1e-17	nanos 2 [Podocoryna carnea]	sp|Q80WY3|NANO1_MOUSE	80.9	2e-15	Nanos homolog 1 OS=Mus musculus GN=Nanos1 PE=2 SV=2
Unigene36699_All	678	328	1177	25.1543	88.0344	1.8073	down	7.0072e-108	5.2579e-106	gi|238476875|gb|ACR43431.1|	70.9	4e-11	crustin type I [Macrobrachium rosenbergii]	--	--	--	--
CL2852.Contig1_All	967	22	79	1.1829	4.1429	1.8083	down	1.3281e-08	1.2307e-07	--	--	--	--	--	--	--	--
Unigene27444_All	308	22	79	3.714	13.0072	1.8083	down	1.3281e-08	1.2305e-07	--	--	--	--	--	--	--	--
Unigene25597_All	513	45	162	4.561	16.0141	1.8119	down	2.9153e-16	4.7803e-15	--	--	--	--	--	--	--	--
Unigene20599_All	830	30	108	1.8794	6.5986	1.8119	down	2.6414e-11	3.1316e-10	--	--	--	--	--	--	--	--
Unigene17186_All	570	15	54	1.3683	4.8042	1.8119	down	2.7338e-06	1.8874e-05	gi|221061293|ref|XP_002262216.1|	55.8	1e-06	hypothetical protein, conserved in Plasmodium species [Plasmodium knowlesi strain H] >gi|193811366|emb|CAQ42094.1| hypothetical protein, conserved in Plasmodium species [Plasmodium knowlesi strain H]	sp|O96923|GNRA_DICDI	48.9	7e-06	Gelsolin-related protein of 125 kDa OS=Dictyostelium discoideum GN=gnrA PE=1 SV=1
Unigene37129_All	380	10	36	1.3683	4.8042	1.8119	down	0.00013867	0.00069918	--	--	--	--	--	--	--	--
Unigene39108_All	291	10	36	1.7868	6.2736	1.8119	down	0.00013867	0.00069912	--	--	--	--	--	--	--	--
Unigene39157_All	309	10	36	1.6827	5.9081	1.8119	down	0.00013867	0.00069907	--	--	--	--	--	--	--	--
Unigene39388_All	369	10	36	1.4091	4.9475	1.8119	down	0.00013867	0.00069901	gi|148231855|ref|NP_001086858.1|	124	1e-27	tubulin, gamma complex associated protein 2 [Xenoups laevis] >gi|50415484|gb|AAH77566.1| Tubgcp2-prov protein [Xenoups laevis]	sp|Q5R5J6|GCP2_PONAB	119	1e-27	Gamma-tubulin complex component 2 OS=Pongo abelii GN=TUBGCP2 PE=2 SV=1
Unigene39513_All	481	10	36	1.081	3.7954	1.8119	down	0.00013867	0.00069895	gi|242003604|ref|XP_002422793.1|	63.5	3e-09	hypothetical protein Phum_PHUM014230 [Pediculus humanus corporis] >gi|212505651|gb|EEB10055.1| hypothetical protein Phum_PHUM014230 [Pediculus humanus corporis]	sp|Q5RAK6|EST1A_PONAB	51.2	1e-06	Telomerase-binding protein EST1A OS=Pongo abelii GN=SMG6 PE=2 SV=1
Unigene40800_All	307	10	36	1.6937	5.9466	1.8119	down	0.00013867	0.0006989	--	--	--	--	--	--	--	--
Unigene40845_All	617	10	36	0.8427	2.9589	1.812	down	0.00013867	0.00069884	gi|383859602|ref|XP_003705282.1|	57.4	4e-07	PREDICTED: uncharacterized protein LOC100882742 [Megachile rotundata]	sp|P50995|ANX11_HUMAN	54.7	1e-07	Annexin A11 OS=Homo sapiens GN=ANXA11 PE=1 SV=1
Unigene14461_All	398	124	447	16.1997	56.9548	1.8139	down	2.9968e-42	1.0943e-40	gi|242014557|ref|XP_002427953.1|	68.9	6e-11	conserved hypothetical protein [Pediculus humanus corporis] >gi|212512452|gb|EEB15215.1| conserved hypothetical protein [Pediculus humanus corporis]	--	--	--	--
Unigene671_All	654	28	101	2.2261	7.8316	1.8148	down	1.1153e-10	1.2579e-09	gi|126341821|ref|XP_001362823.1|	53.9	5e-06	PREDICTED: homeobox protein Hox-A3 isoform 1 [Monodelphis domestica]	--	--	--	--
Unigene39579_All	719	23	83	1.6633	5.854	1.8154	down	5.1538e-09	4.9999e-08	gi|328723024|ref|XP_001946040.2|	225.7	1e-57	PREDICTED: inositol-tetrakisphosphate 1-kinase-like [Acyrthosiphon pisum]	sp|Q5F480|ITPK1_CHICK	188	8e-48	Inositol-tetrakisphosphate 1-kinase OS=Gallus gallus GN=ITPK1 PE=2 SV=1
CL3339.Contig2_All	545	479	1730	45.699	160.974	1.8166	down	8.7448e-159	9.193e-157	--	--	--	--	--	--	--	--
Unigene38574_All	316	13	47	2.1391	7.5425	1.818	down	1.1918e-05	7.387e-05	--	--	--	--	--	--	--	--
Unigene5640_All	586	26	94	2.307	8.1346	1.8181	down	4.719e-10	5.0191e-09	--	--	--	--	--	--	--	--
Unigene23511_All	312	13	47	2.1665	7.6392	1.8181	down	1.1918e-05	7.3893e-05	--	--	--	--	--	--	--	--
Unigene25148_All	286	13	47	2.3634	8.3337	1.8181	down	1.1918e-05	7.3885e-05	--	--	--	--	--	--	--	--
Unigene3564_All	582	13	47	1.1614	4.0953	1.8181	down	1.1918e-05	7.3878e-05	--	--	--	--	--	--	--	--
Unigene38749_All	411	13	47	1.6446	5.7991	1.8181	down	1.1918e-05	7.3863e-05	gi|350410624|ref|XP_003489094.1|	60.8	1e-08	PREDICTED: protein-cysteine N-palmitoyltransferase Rasp-like [Bombus impatiens]	--	--	--	--
Unigene38796_All	296	13	47	2.2836	8.0522	1.8181	down	1.1918e-05	7.3855e-05	--	--	--	--	sp|Q4R8E6|CB053_MACFA	47.4	7e-06	Uncharacterized protein C2orf53 homolog OS=Macaca fascicularis GN=QtsA-12646 PE=2 SV=1
Unigene39780_All	712	21	76	1.5336	5.413	1.8195	down	2.1968e-08	1.9878e-07	--	--	--	--	--	--	--	--
Unigene37835_All	256	37	134	7.515	26.5443	1.8206	down	8.9315e-14	1.2675e-12	--	--	--	--	--	--	--	--
CL2470.Contig1_All	427	32	116	3.8966	13.7764	1.8219	down	4.0278e-12	5.0846e-11	gi|54042629|gb|AAV28478.1|	113.6	2e-24	calcified cuticle protein CP8.5 [Callinectes sapidus]	sp|Q7JZV0|LCP2A_DROME	48.9	3e-06	Cuticular protein 47Eg OS=Drosophila melanogaster GN=Cpr47Eg PE=1 SV=1
Unigene14169_All	401	16	58	2.0746	7.3348	1.8219	down	1.0497e-06	7.7463e-06	gi|241690486|ref|XP_002411771.1|	77	2e-13	conserved hypothetical protein [Ixodes scauplaris] >gi|215504610|gb|EEC14104.1| conserved hypothetical protein [Ixodes scauplaris]	sp|Q5FVQ4|MLEC_RAT	67	1e-11	Malectin OS=Rattus norvegicus GN=Mlec PE=2 SV=1
Unigene16585_All	831	119	432	7.4458	26.3626	1.824	down	3.4539e-41	1.2378e-39	gi|242018819|ref|XP_002429868.1|	91.7	3e-17	conserved hypothetical protein [Pediculus humanus corporis] >gi|212514902|gb|EEB17130.1| conserved hypothetical protein [Pediculus humanus corporis]	sp|Q5RE12|CA144_PONAB	63.9	4e-10	UPF0485 protein C1orf144 homolog OS=Pongo abelii PE=2 SV=1
CL3299.Contig2_All	1229	30	109	1.2692	4.4976	1.8252	down	1.6962e-11	2.0425e-10	gi|350423002|ref|XP_003493355.1|	418.7	2e-115	PREDICTED: microspherule protein 1-like [Bombus impatiens]	sp|Q99L90|MCRS1_MOUSE	407	2e-113	Microspherule protein 1 OS=Mus musculus GN=Mcrs1 PE=1 SV=1
CL237.Contig3_All	370	33	120	4.6375	16.4469	1.8264	down	1.5737e-12	2.057e-11	--	--	--	--	--	--	--	--
CL4252.Contig1_All	312	11	40	1.8332	6.5015	1.8264	down	5.2442e-05	0.00028752	--	--	--	--	--	--	--	--
Unigene1887_All	652	1635	5952	130.388	462.936	1.828	down	0	0	gi|220172371|gb|ACL79888.1|	90.9	4e-17	uptative elastin a [Rimicaris exoculata]	--	--	--	--
CL597.Contig3_All	1002	14	51	0.7265	2.5811	1.829	down	4.5537e-06	3.0439e-05	gi|350423097|ref|XP_003493384.1|	85.5	3e-15	PREDICTED: hypothetical protein LOC100742402 [Bombus impatiens]	--	--	--	--
Unigene17097_All	568	14	51	1.2816	4.5533	1.829	down	4.5537e-06	3.0436e-05	--	--	--	--	--	--	--	--
Unigene38440_All	315	14	51	2.3109	8.2104	1.829	down	4.5537e-06	3.0432e-05	gi|338728150|ref|XP_001915524.2|	72.4	5e-12	PREDICTED: LOW QUALITY PROTEIN: zinc finger protein 516-like [Equus caballus]	sp|Q7TSH3|ZN516_MOUSE	67.4	7e-12	Zinc finger protein 516 OS=Mus musculus GN=Znf516 PE=2 SV=1
Unigene38572_All	424	14	51	1.7168	6.0997	1.829	down	4.5537e-06	3.0429e-05	gi|300676892|gb|ADK26764.1|	56.2	4e-07	coiled-coil domain containing 88A [Zonotrichia albicollis]	sp|Q3V6T2|GRDN_HUMAN	52	4e-07	Girdin OS=Homo sapiens GN=CCDC88A PE=1 SV=2
CL390.Contig1_All	878	17	62	1.0068	3.581	1.8306	down	4.0377e-07	3.1407e-06	--	--	--	--	--	--	--	--
Unigene38399_All	435	20	73	2.3906	8.5102	1.8318	down	3.6319e-08	3.2193e-07	--	--	--	--	--	--	--	--
Unigene40479_All	651	20	73	1.5974	5.6865	1.8318	down	3.6319e-08	3.2188e-07	--	--	--	--	--	--	--	--
Unigene26109_All	320	23	84	3.7372	13.3117	1.8327	down	3.3012e-09	3.2487e-08	--	--	--	--	--	--	--	--
Unigene13992_All	2387	231	844	5.0318	17.9306	1.8333	down	2.2198e-79	1.3111e-77	gi|291223511|ref|XP_002731753.1|	264.2	1e-68	PREDICTED: TPX2, microtubule-associated protein homolog [Saccoglossus kowalevskii]	sp|A2APB8|TPX2_MOUSE	207	9e-53	Targeting protein for Xklp2 OS=Mus musculus GN=Tpx2 PE=1 SV=1
Unigene6522_All	855	38	139	2.3109	8.2443	1.8349	down	2.2453e-14	3.3059e-13	--	--	--	--	--	--	--	--
CL4050.Contig2_All	339	12	44	1.8406	6.582	1.8383	down	1.9909e-05	0.00011858	--	--	--	--	--	--	--	--
Unigene14911_All	1456	96	352	3.4283	12.2599	1.8384	down	3.2921e-34	1.0125e-32	gi|307206288|gb|EFN84353.1|	409.1	2e-112	Histone-lysine N-methyltransferase Suv4-20 [Harpegnathos saltator]	sp|Q9W5E0|SUV42_DROME	360	3e-99	Histone-lysine N-methyltransferase Suv4-20 OS=Drosophila melanogaster GN=Hmt4-20 PE=1 SV=1
Unigene3207_All	1494	87	319	3.0279	10.8279	1.8384	down	3.7637e-31	1.0784e-29	gi|347972686|ref|XP_320727.4|	65.5	7e-09	AGAP011790-PB [Anopheles gambiae str. PEST] >gi|333469695|gb|EAA00425.5| AGAP011790-PB [Anopheles gambiae str. PEST]	sp|P69526|TMPS9_RAT	55.5	3e-07	Transmembrane protease serine 9 OS=Rattus norvegicus GN=Tmprss9 PE=3 SV=1
Unigene25114_All	1468	45	165	1.5939	5.6999	1.8384	down	7.7455e-17	1.3033e-15	gi|242010596|ref|XP_002426051.1|	125.9	4e-27	ubiquitin-specific protease, uptative [Pediculus humanus corporis] >gi|212510061|gb|EEB13313.1| ubiquitin-specific protease, uptative [Pediculus humanus corporis]	sp|A2BGT0|UBP30_DANRE	107	7e-23	Ubiquitin carboxyl-terminal hydrolase 30 OS=Danio rerio GN=usp30 PE=3 SV=1
Unigene10940_All	742	30	110	2.1023	7.5179	1.8384	down	1.0872e-11	1.3332e-10	gi|357626496|gb|EHJ76569.1|	104.8	3e-21	chondroitin 4-sulfotransferase [Danaus plexipups]	sp|Q8NET6|CHSTD_HUMAN	73.6	4e-13	Carbohydrate sulfotransferase 13 OS=Homo sapiens GN=CHST13 PE=2 SV=1
CL463.Contig2_All	440	18	66	2.1271	7.6067	1.8384	down	1.5556e-07	1.2847e-06	--	--	--	--	--	--	--	--
Unigene17334_All	348	15	55	2.2412	8.0147	1.8384	down	1.744e-06	1.2431e-05	--	--	--	--	--	--	--	--
CL1180.Contig1_All	388	12	44	1.6081	5.7508	1.8384	down	1.9909e-05	0.00011859	--	--	--	--	--	--	--	--
Unigene25275_All	228	12	44	2.7366	9.7864	1.8384	down	1.9909e-05	0.00011855	--	--	--	--	--	--	--	--
Unigene1214_All	486	12	44	1.2838	4.5912	1.8385	down	1.9909e-05	0.00011857	gi|383853990|ref|XP_003702505.1|	275.4	5e-73	PREDICTED: dynamin-like 120 kDa protein, mitochondrial-like [Megachile rotundata]	sp|Q5U3A7|OPA1_DANRE	247	9e-66	Dynamin-like 120 kDa protein, mitochondrial OS=Danio rerio GN=opa1 PE=2 SV=1
CL281.Contig1_All	328	28	103	4.4387	15.9246	1.843	down	4.582e-11	5.3128e-10	--	--	--	--	--	--	--	--
Unigene6108_All	1479	98	361	3.4453	12.3778	1.8451	down	3.2979e-35	1.0392e-33	gi|241818688|ref|XP_002416572.1|	396.4	1e-108	integrator complex subunit, uptative [Ixodes scauplaris] >gi|215511036|gb|EEC20489.1| integrator complex subunit, uptative [Ixodes scauplaris]	sp|Q96HW7|INT4_HUMAN	283	9e-76	Integrator complex subunit 4 OS=Homo sapiens GN=INTS4 PE=1 SV=2
Unigene15456_All	735	73	269	5.1642	18.5597	1.8456	down	1.2053e-26	2.9833e-25	--	--	--	--	--	--	--	--
Unigene9420_All	466	16	59	1.7853	6.4205	1.8465	down	6.693e-07	5.0399e-06	--	--	--	--	--	--	--	--
Unigene38373_All	304	13	48	2.2235	8.0071	1.8484	down	7.5825e-06	4.8764e-05	--	--	--	--	--	--	--	--
CL3959.Contig2_All	718	13	48	0.9414	3.3902	1.8485	down	7.5825e-06	4.8775e-05	gi|341884698|gb|EGT40633.1|	58.9	2e-07	hypothetical protein CAEBREN_20304 [Caenorhabditis brenneri]	--	--	--	--
Unigene38593_All	354	13	48	1.9094	6.8761	1.8485	down	7.5825e-06	4.8759e-05	gi|383863703|ref|XP_003707319.1|	73.2	3e-12	PREDICTED: solute carrier family 35 member F5-like [Megachile rotundata]	sp|Q5R6J3|S35F5_PONAB	61.2	5e-10	Solute carrier family 35 member F5 OS=Pongo abelii GN=SLC35F5 PE=2 SV=1
Unigene40018_All	377	10	37	1.3792	4.977	1.8514	down	8.7931e-05	0.00046105	--	--	--	--	--	--	--	--
Unigene40241_All	464	10	37	1.1206	4.0438	1.8514	down	8.7931e-05	0.00046101	--	--	--	--	--	--	--	--
Unigene26381_All	568	20	74	1.8308	6.6068	1.8515	down	2.3182e-08	2.0925e-07	--	--	--	--	--	--	--	--
Unigene24587_All	223	10	37	2.3316	8.414	1.8515	down	8.7931e-05	0.00046113	--	--	--	--	--	--	--	--
Unigene39478_All	316	10	37	1.6454	5.9377	1.8515	down	8.7931e-05	0.00046109	--	--	--	--	--	--	--	--
Unigene4413_All	312	10	37	1.6665	6.0139	1.8515	down	8.7931e-05	0.00046098	--	--	--	--	--	--	--	--
Unigene8906_All	2079	95	352	2.3759	8.5861	1.8535	down	1.4199e-34	4.4067e-33	gi|91082015|ref|XP_969976.1|	236.1	4e-60	PREDICTED: similar to sin3a-associated protein sap130 [Tribolium castaneum] >gi|270007381|gb|EFA03829.1| hypothetical protein TcasGA2_TC013944 [Tribolium castaneum]	sp|Q5M7C3|SP13B_XENLA	152	3e-36	Histone deacetylase complex subunit SAP130-B OS=Xenoups laevis GN=sap130-b PE=2 SV=1
CL2011.Contig1_All	371	17	63	2.3826	8.6114	1.8537	down	2.5733e-07	2.054e-06	--	--	--	--	--	--	--	--
Unigene18949_All	359	17	63	2.4622	8.8992	1.8537	down	2.5733e-07	2.0537e-06	--	--	--	--	--	--	--	--
Unigene38228_All	350	14	52	2.0798	7.5343	1.857	down	2.896e-06	1.9938e-05	--	--	--	--	--	--	--	--
Unigene28960_All	525	25	93	2.476	8.9832	1.8592	down	3.1778e-10	3.4502e-09	--	--	--	--	--	--	--	--
Unigene6479_All	751	25	93	1.7309	6.2798	1.8592	down	3.1778e-10	3.4496e-09	--	--	--	--	--	--	--	--
Unigene40561_All	726	18	67	1.2892	4.68	1.86	down	9.9096e-08	8.3284e-07	gi|224050207|ref|XP_002195708.1|	89.7	1e-16	PREDICTED: hypothetical protein [Taeniopygia guttata]	sp|Q8QZX2|HAUS3_MOUSE	76.6	5e-14	HAUS augmin-like complex subunit 3 OS=Mus musculus GN=Haus3 PE=2 SV=1
Unigene5536_All	361	18	67	2.5926	9.4118	1.8601	down	9.9096e-08	8.3273e-07	--	--	--	--	--	--	--	--
Unigene43463_All	696	11	41	0.8218	2.9873	1.862	down	3.3246e-05	0.00019054	gi|383856954|ref|XP_003703971.1|	142.5	1e-32	PREDICTED: uncharacterized protein LOC100882999 [Megachile rotundata]	sp|P61406|EST1A_MOUSE	116	4e-26	Telomerase-binding protein EST1A OS=Mus musculus GN=Smg6 PE=2 SV=1
Unigene9500_All	596	70	261	6.1069	22.2075	1.8625	down	3.3356e-26	8.1509e-25	--	--	--	--	--	--	--	--
CL4856.Contig1_All	943	19	71	1.0476	3.8181	1.8658	down	3.8217e-08	3.3792e-07	gi|340713593|ref|XP_003395325.1|	327.4	5e-88	PREDICTED: synaptogyrin-2-like [Bombus terrestris]	sp|O43759|SNG1_HUMAN	202	8e-52	Synaptogyrin-1 OS=Homo sapiens GN=SYNGR1 PE=1 SV=2
CL1413.Contig1_All	1239	192	720	8.0575	29.4691	1.8708	down	7.862e-70	4.2189e-68	--	--	--	--	--	--	--	--
Unigene3682_All	1167	40	150	1.7822	6.5182	1.8708	down	9.0126e-16	1.4369e-14	gi|38348470|ref|NP_941014.1|	174.9	5e-42	glucoside xylosyltransferase 2 precursor [Mus musculus] >gi|81873556|sp|Q810K9.1|GXLT2_MOUSE RecName: Full=Glucoside xylosyltransferase 2; AltName: Full=Glycosyltransferase 8 domain-containing protein 4 >gi|29437118|gb|AAH49816.1| Glycosyltransferase 8 domain containing 4 [Mus musculus]	sp|Q810K9|GXLT2_MOUSE	174	3e-43	Glucoside xylosyltransferase 2 OS=Mus musculus GN=Gxylt2 PE=2 SV=1
Unigene26477_All	477	20	75	2.1801	7.9735	1.8708	down	1.4758e-08	1.3622e-07	--	--	--	--	--	--	--	--
Unigene38153_All	282	16	60	2.9501	10.7897	1.8708	down	4.2537e-07	3.3011e-06	gi|260812177|ref|XP_002600797.1|	53.5	2e-06	hypothetical protein BRAFLDRAFT_115568 [Branchiostoma floridae] >gi|229286087|gb|EEN56809.1| hypothetical protein BRAFLDRAFT_115568 [Branchiostoma floridae]	sp|Q8R1Z9|RN121_MOUSE	48.5	3e-06	RING finger protein 121 OS=Mus musculus GN=Rnf121 PE=2 SV=1
Unigene12067_All	682	12	45	0.9149	3.3461	1.8708	down	1.2619e-05	7.7807e-05	--	--	--	--	--	--	--	--
Unigene21682_All	292	12	45	2.1368	7.8151	1.8708	down	1.2619e-05	7.7799e-05	gi|357620388|gb|EHJ72600.1|	73.6	2e-12	hypothetical protein KGM_01329 [Danaus plexipups]	--	--	--	--
Unigene23490_All	427	12	45	1.4612	5.3443	1.8708	down	1.2619e-05	7.7791e-05	--	--	--	--	--	--	--	--
Unigene24740_All	359	12	45	1.738	6.3566	1.8708	down	1.2619e-05	7.7784e-05	--	--	--	--	--	--	--	--
Unigene38329_All	224	12	45	2.7855	10.1876	1.8708	down	1.2619e-05	7.7776e-05	--	--	--	--	--	--	--	--
Unigene39211_All	367	12	45	1.7001	6.218	1.8708	down	1.2619e-05	7.7768e-05	gi|242016035|ref|XP_002428644.1|	135.6	5e-31	Integral membrane protein GPR180 precursor, uptative [Pediculus humanus corporis] >gi|212513307|gb|EEB15906.1| Integral membrane protein GPR180 precursor, uptative [Pediculus humanus corporis]	--	--	--	--
Unigene8410_All	275	12	45	2.2689	8.2982	1.8708	down	1.2619e-05	7.776e-05	--	--	--	--	--	--	--	--
CL2671.Contig2_All	400	303	1140	39.3868	144.528	1.8756	down	6.9146e-110	5.2981e-108	--	--	--	--	--	--	--	--
Unigene37607_All	350	17	64	2.5255	9.2729	1.8765	down	1.635e-07	1.3355e-06	--	--	--	--	--	--	--	--
Unigene18718_All	418	43	162	5.3488	19.6537	1.8775	down	5.4071e-17	9.2042e-16	--	--	--	--	--	--	--	--
Unigene38540_All	479	13	49	1.4112	5.1876	1.8781	down	4.8054e-06	3.2041e-05	--	--	--	--	--	--	--	--
CL3939.Contig2_All	620	13	49	1.0902	4.0078	1.8782	down	4.8054e-06	3.2059e-05	gi|241684480|ref|XP_002401270.1|	166.4	6e-40	positive cofactor 2, subunit of a RNA polymerase II multiprotein coactivator, uptative [Ixodes scauplaris] >gi|215504431|gb|EEC13925.1| positive cofactor 2, subunit of a RNA polymerase II multiprotein coactivator, uptative [Ixodes scauplaris]	sp|Q17BA4|MED15_AEDAE	147	2e-35	Mediator of RNA polymerase II transcription subunit 15 OS=Aedes aegypti GN=MED15 PE=3 SV=1
CL5597.Contig1_All	702	13	49	0.9629	3.5397	1.8782	down	4.8054e-06	3.2055e-05	--	--	--	--	--	--	--	--
Unigene19203_All	365	13	49	1.8519	6.8078	1.8782	down	4.8054e-06	3.2052e-05	--	--	--	--	--	--	--	--
Unigene36847_All	974	13	49	0.694	2.5512	1.8782	down	4.8054e-06	3.2045e-05	gi|308491809|ref|XP_003108095.1|	30.4	4e-06	CRE-WSP-1 protein [Caenorhabditis remanei] >gi|308248943|gb|EFO92895.1| CRE-WSP-1 protein [Caenorhabditis remanei]	--	--	--	--
Unigene344_All	825	13	49	0.8193	3.012	1.8783	down	4.8054e-06	3.2048e-05	gi|308502474|ref|XP_003113421.1|	58.9	2e-07	hypothetical protein CRE_26513 [Caenorhabditis remanei] >gi|308263380|gb|EFP07333.1| hypothetical protein CRE_26513 [Caenorhabditis remanei]	--	--	--	--
Unigene20638_All	1384	126	475	4.7337	17.4046	1.8784	down	6.7437e-47	2.636e-45	gi|334854886|gb|AEH05998.1|	305.4	3e-81	C type lectin containing domain protein [Litopenaeus vannamei]	sp|P98166|VLDLR_RAT	60.1	1e-08	Very low-density lipoprotein receptor OS=Rattus norvegicus GN=Vldlr PE=2 SV=1
Unigene15487_All	797	27	102	1.7615	6.49	1.8814	down	3.0573e-11	3.6067e-10	--	--	--	--	--	--	--	--
Unigene38834_All	252	9	34	1.857	6.842	1.8814	down	0.00014741	0.0007322	--	--	--	--	--	--	--	--
Unigene38989_All	209	9	34	2.2391	8.2497	1.8814	down	0.00014741	0.00073214	--	--	--	--	--	--	--	--
Unigene15632_All	986	234	884	12.3398	45.4654	1.8815	down	5.6179e-86	3.5207e-84	--	--	--	--	--	--	--	--
Unigene22907_All	1084	90	340	4.317	15.9058	1.8815	down	4.21e-34	1.2916e-32	gi|260812698|ref|XP_002601057.1|	216.5	1e-54	hypothetical protein BRAFLDRAFT_242424 [Branchiostoma floridae] >gi|229286348|gb|EEN57069.1| hypothetical protein BRAFLDRAFT_242424 [Branchiostoma floridae]	sp|Q5F477|CB043_CHICK	182	9e-46	UPF0554 protein C2orf43 homolog OS=Gallus gallus GN=RCJMB04_2g19 PE=2 SV=2
CL1711.Contig1_All	418	9	34	1.1195	4.1249	1.8815	down	0.00014741	0.0007325	--	--	--	--	--	--	--	--
CL5028.Contig2_All	579	9	34	0.8082	2.9779	1.8815	down	0.00014741	0.00073244	--	--	--	--	--	--	--	--
CL5606.Contig1_All	471	9	34	0.9935	3.6607	1.8815	down	0.00014741	0.00073238	--	--	--	--	--	--	--	--
Unigene37318_All	512	9	34	0.914	3.3676	1.8815	down	0.00014741	0.00073226	gi|91086659|ref|XP_967995.1|	98.2	1e-19	PREDICTED: similar to AGAP005622-PA [Tribolium castaneum] >gi|270010390|gb|EFA06838.1| hypothetical protein TcasGA2_TC009781 [Tribolium castaneum]	sp|Q8VE08|FBX33_MOUSE	73.6	2e-13	F-box only protein 33 OS=Mus musculus GN=Fbxo33 PE=1 SV=3
Unigene39526_All	240	9	34	1.9498	7.1841	1.8815	down	0.00014741	0.00073208	--	--	--	--	--	--	--	--
Unigene40086_All	337	9	34	1.3886	5.1163	1.8815	down	0.00014741	0.00073203	--	--	--	--	--	--	--	--
Unigene40114_All	294	9	34	1.5917	5.8646	1.8815	down	0.00014741	0.00073197	--	--	--	--	--	--	--	--
Unigene21707_All	493	14	53	1.4766	5.4517	1.8844	down	1.8351e-06	1.3055e-05	gi|118403704|ref|NP_001072866.1|	60.1	3e-08	anaphase promoting complex subunit 1 [Xenoups (Silurana) tropicalis] >gi|115312897|gb|AAI23938.1| anaphase promoting complex subunit 1 [Xenoups (Silurana) tropicalis]	sp|Q9H1A4|APC1_HUMAN	53.5	2e-07	Anaphase-promoting complex subunit 1 OS=Homo sapiens GN=ANAPC1 PE=1 SV=1
Unigene12755_All	305	20	76	3.4096	12.6363	1.8899	down	9.3707e-09	8.8498e-08	--	--	--	--	--	--	--	--
Unigene21715_All	340	10	38	1.5293	5.6677	1.8899	down	5.5485e-05	0.00030356	--	--	--	--	--	--	--	--
Unigene38636_All	299	10	38	1.739	6.4449	1.8899	down	5.5485e-05	0.00030354	--	--	--	--	--	--	--	--
Unigene38785_All	226	10	38	2.3007	8.5267	1.8899	down	5.5485e-05	0.00030351	--	--	--	--	--	--	--	--
Unigene39035_All	323	10	38	1.6098	5.966	1.8899	down	5.5485e-05	0.00030348	--	--	--	--	--	--	--	--
CL5771.Contig2_All	469	31	118	3.4368	12.759	1.8924	down	7.0227e-13	9.4398e-12	--	--	--	--	--	--	--	--
Unigene26004_All	643	16	61	1.2938	4.8109	1.8947	down	2.6949e-07	2.1471e-06	gi|380030148|ref|XP_003698717.1|	75.1	2e-12	PREDICTED: monocarboxylate transporter 12-like [Apis florea]	sp|Q503M4|MT12B_DANRE	48.9	9e-06	Monocarboxylate transporter 12-B OS=Danio rerio GN=slc16a12b PE=2 SV=1
Unigene39312_All	522	16	61	1.5937	5.926	1.8947	down	2.6949e-07	2.1468e-06	--	--	--	--	--	--	--	--
CL1856.Contig2_All	1533	70	267	2.3742	8.8323	1.8953	down	2.2678e-27	5.7587e-26	gi|327260171|ref|XP_003214909.1|	105.5	6e-21	PREDICTED: ficolin-1-like [Anolis carolinensis]	sp|Q9WTS8|FCN1_RAT	95.1	4e-19	Ficolin-1 OS=Rattus norvegicus GN=Fcn1 PE=2 SV=2
Unigene6343_All	965	82	313	4.4183	16.4484	1.8964	down	7.6959e-32	2.2448e-30	--	--	--	--	--	--	--	--
Unigene10026_All	677	11	42	0.8448	3.1461	1.8969	down	2.0983e-05	0.00012433	gi|229368138|gb|ACQ59049.1|	85.5	1e-15	THAP domain-containing protein 4 [Anoplopoma fimbria]	sp|Q6DIN8|THAP1_XENTR	58.2	2e-08	THAP domain-containing protein 1 OS=Xenoups tropicalis GN=thap1 PE=2 SV=1
Unigene2363_All	371	83	317	11.6325	43.3302	1.8972	down	3.0301e-32	8.9229e-31	--	--	--	--	--	--	--	--
CL5745.Contig10_All	994	700	2678	36.6167	136.625	1.8996	down	6.1066e-260	9.2887e-258	--	--	--	--	--	--	--	--
Unigene14682_All	639	35	134	2.848	10.6343	1.9007	down	1.626e-14	2.409e-13	--	--	--	--	--	--	--	--
Unigene8731_All	860	35	134	2.1161	7.9015	1.9007	down	1.626e-14	2.4085e-13	--	--	--	--	--	--	--	--
Unigene10715_All	863	112	429	6.748	25.2088	1.9014	down	3.4306e-43	1.2731e-41	gi|328699596|ref|XP_001950838.2|	92	3e-17	PREDICTED: hypothetical protein LOC100168822 [Acyrthosiphon pisum]	sp|P82119|CUO6_BLACR	129	1e-29	Cuticle protein 6 OS=Blaberus craniifer PE=1 SV=1
Unigene20183_All	840	18	69	1.1142	4.1656	1.9025	down	3.9874e-08	3.5176e-07	gi|307199476|gb|EFN80089.1|	379.8	7e-104	Protein pellino [Harpegnathos saltator]	sp|O77237|PELI_DROME	372	7e-103	Protein pellino OS=Drosophila melanogaster GN=Pli PE=1 SV=1
Unigene38495_All	272	12	46	2.2939	8.5762	1.9025	down	7.9657e-06	5.101e-05	--	--	--	--	--	--	--	--
Unigene41219_All	604	12	46	1.033	3.8621	1.9025	down	7.9657e-06	5.1005e-05	gi|47087423|ref|NP_998607.1|	53.5	6e-06	serine/arginine repetitive matrix protein 1 [Danio rerio] >gi|34784016|gb|AAH58068.1| Serine/arginine repetitive matrix 1 [Danio rerio]	sp|P18583|SON_HUMAN	90.5	2e-18	Protein SON OS=Homo sapiens GN=SON PE=1 SV=4
Unigene39209_All	701	18	69	1.3351	4.9916	1.9026	down	3.9874e-08	3.5171e-07	gi|123412829|ref|XP_001304161.1|	58.2	3e-07	trichohyalin [Trichomonas vaginalis G3]	--	--	--	--
Unigene9437_All	830	61	234	3.8214	14.297	1.9035	down	2.6164e-24	5.9853e-23	--	--	--	--	--	--	--	--
Unigene5387_All	397	44	169	5.7628	21.5875	1.9054	down	5.4671e-18	9.7143e-17	--	--	--	--	--	--	--	--
Unigene27371_All	1740	65	250	1.9424	7.2861	1.9073	down	6.2354e-26	1.5081e-24	gi|195128837|ref|XP_002008867.1|	61.6	1e-07	GI11576 [Drosophila mojavensis] >gi|193920476|gb|EDW19343.1| GI11576 [Drosophila mojavensis]	sp|Q8WXI7|MUC16_HUMAN	53.1	2e-06	Mucin-16 OS=Homo sapiens GN=MUC16 PE=1 SV=2
CL3578.Contig1_All	424	13	50	1.5942	5.9801	1.9073	down	3.0339e-06	2.0783e-05	--	--	--	--	--	--	--	--
Unigene13773_All	845	61	235	3.7535	14.1032	1.9097	down	1.6645e-24	3.8389e-23	gi|342326432|gb|AEL23131.1|	256.9	7e-67	COX4 neighbor protein [Cherax quadricarinatus]	sp|Q5FVL2|CX4NB_RAT	152	9e-37	Neighbor of COX4 OS=Rattus norvegicus GN=Cox4nb PE=2 SV=1
Unigene8129_All	793	57	220	3.7374	14.0687	1.9124	down	4.4511e-23	9.7583e-22	--	--	--	--	--	--	--	--
CL4927.Contig1_All	1592	66	255	2.1556	8.1227	1.9139	down	1.5583e-26	3.8415e-25	gi|242019593|ref|XP_002430244.1|	318.5	5e-85	sodium/hydrogen exchanger, uptative [Pediculus humanus corporis] >gi|212515351|gb|EEB17506.1| sodium/hydrogen exchanger, uptative [Pediculus humanus corporis]	sp|Q14940|SL9A5_HUMAN	119	1e-26	Sodium/hydrogen exchanger 5 OS=Homo sapiens GN=SLC9A5 PE=1 SV=2
Unigene3124_All	884	39	151	2.2939	8.6622	1.9169	down	2.4046e-16	3.9586e-15	--	--	--	--	--	--	--	--
CL4502.Contig1_All	768	24	93	1.6249	6.1408	1.9181	down	1.3331e-10	1.4937e-09	--	--	--	--	--	--	--	--
CL229.Contig1_All	478	16	62	1.7404	6.5776	1.9181	down	1.702e-07	1.3869e-06	--	--	--	--	--	--	--	--
CL3046.Contig1_All	846	16	62	0.9834	3.7164	1.9181	down	1.702e-07	1.3868e-06	gi|321454540|gb|EFX65707.1|	92	3e-17	hypothetical protein DAPupDRAFT_303558 [Daphnia uplex]	sp|Q9JMI0|ECEL1_MOUSE	49.7	8e-06	Endothelin-converting enzyme-like 1 OS=Mus musculus GN=Ecel1 PE=2 SV=2
CL5513.Contig2_All	1732	295	1145	8.8561	33.5246	1.9205	down	7.0758e-114	5.5956e-112	gi|242010711|ref|XP_002426103.1|	248.8	5e-64	YjeF domain-containing protein, uptative [Pediculus humanus corporis] >gi|212510140|gb|EEB13365.1| YjeF domain-containing protein, uptative [Pediculus humanus corporis]	sp|Q8K2D3|EDC3_MOUSE	225	2e-58	Enhancer of mRNA-decapping protein 3 OS=Mus musculus GN=Edc3 PE=2 SV=1
Unigene4694_All	449	17	66	1.9687	7.4542	1.9208	down	6.5422e-08	5.632e-07	--	--	--	--	--	--	--	--
Unigene9653_All	2275	6303	24475	144.057	545.566	1.9211	down	0	0	gi|321450972|gb|EFX62789.1|	98.2	1e-18	hypothetical protein DAPupDRAFT_300530 [Daphnia uplex]	sp|P24856|ANP_NOTCO	67.8	1e-10	Ice-structuring glycoprotein (Fragment) OS=Notothenia coriiceps neglecta GN=afgp8 PE=1 SV=2
Unigene40827_All	408	9	35	1.147	4.3502	1.9232	down	9.2511e-05	0.00048317	--	--	--	--	--	--	--	--
Unigene20228_All	316	9	35	1.4809	5.6168	1.9233	down	9.2511e-05	0.00048334	--	--	--	--	--	--	--	--
Unigene38650_All	262	9	35	1.7861	6.7744	1.9233	down	9.2511e-05	0.0004833	gi|312097443|ref|XP_003148977.1|	57.8	1e-07	hypothetical protein LOAG_13421 [Loa loa] >gi|307755858|gb|EFO15092.1| hypothetical protein LOAG_13421 [Loa loa]	--	--	--	--
Unigene39841_All	317	9	35	1.4762	5.5991	1.9233	down	9.2511e-05	0.00048325	gi|242008648|ref|XP_002425114.1|	103.6	2e-21	Thyroid hormone receptor-associated protein, uptative [Pediculus humanus corporis] >gi|212508788|gb|EEB12376.1| Thyroid hormone receptor-associated protein, uptative [Pediculus humanus corporis]	sp|Q7KTX8|MED13_DROME	50.4	9e-07	Mediator of RNA polymerase II transcription subunit 13 OS=Drosophila melanogaster GN=skd PE=1 SV=1
Unigene4041_All	309	9	35	1.5144	5.744	1.9233	down	9.2511e-05	0.00048321	--	--	--	--	--	--	--	--
Unigene28454_All	754	1153	4485	79.5108	301.646	1.9236	down	0	0	gi|158562470|gb|ABW74141.1|	87.4	6e-16	cuticular protein Ld-CP1v2 [Leptinotarsa decemlineata]	sp|B2RUR4|KPRP_MOUSE	50.8	3e-06	Keratinocyte proline-rich protein OS=Mus musculus GN=Kprp PE=1 SV=1
Unigene39421_All	402	10	39	1.2934	4.9198	1.9274	down	3.4848e-05	0.00019937	gi|350407770|ref|XP_003488188.1|	55.1	9e-07	PREDICTED: eukaryotic translation initiation factor 4E transporter-like [Bombus impatiens]	--	--	--	--
Unigene14320_All	505	11	43	1.1326	4.318	1.9307	down	1.3186e-05	8.1047e-05	gi|321479350|gb|EFX90306.1|	149.1	6e-35	hypothetical protein DAPupDRAFT_39705 [Daphnia uplex]	sp|Q9Z0Z3|SKP2_MOUSE	96.3	3e-20	S-phase kinase-associated protein 2 OS=Mus musculus GN=Skp2 PE=1 SV=1
Unigene38600_All	322	11	43	1.7763	6.772	1.9307	down	1.3186e-05	8.1039e-05	--	--	--	--	--	--	--	--
CL4214.Contig2_All	389	11	43	1.4703	5.6056	1.9308	down	1.3186e-05	8.1055e-05	--	--	--	--	--	--	--	--
Unigene38755_All	243	11	43	2.3537	8.9736	1.9308	down	1.3186e-05	8.1031e-05	--	--	--	--	--	--	--	--
Unigene4531_All	475	11	43	1.2041	4.5907	1.9308	down	1.3186e-05	8.1023e-05	--	--	--	--	--	--	--	--
Unigene7545_All	610	11	43	0.9376	3.5747	1.9308	down	1.3186e-05	8.1015e-05	gi|354478314|ref|XP_003501360.1|	62.8	1e-08	PREDICTED: zinc finger protein 467 [Cricetulus griseus]	sp|Q8JZL0|ZN467_MOUSE	58.5	1e-08	Zinc finger protein 467 OS=Mus musculus GN=Znf467 PE=1 SV=1
Unigene9952_All	428	11	43	1.3363	5.0948	1.9308	down	1.3186e-05	8.1006e-05	--	--	--	--	--	--	--	--
CL600.Contig2_All	260	23	90	4.5996	17.554	1.9322	down	2.1728e-10	2.3919e-09	--	--	--	--	--	--	--	--
Unigene14430_All	329	12	47	1.8965	7.2445	1.9335	down	5.0085e-06	3.3035e-05	--	--	--	--	--	--	--	--
Unigene38932_All	334	13	51	2.0238	7.7434	1.9359	down	1.9085e-06	1.3546e-05	--	--	--	--	--	--	--	--
Unigene25501_All	720	27	106	1.9498	7.4658	1.937	down	4.9334e-12	6.1999e-11	gi|348523425|ref|XP_003449224.1|	61.6	3e-08	PREDICTED: hypothetical protein LOC100711937 isoform 2 [Oreochromis niloticus]	sp|Q8VDM6|HNRL1_MOUSE	55.8	8e-08	Heterogeneous nuclear ribonucleoprotein U-like protein 1 OS=Mus musculus GN=Hnrnupl1 PE=1 SV=1
CL173.Contig1_All	1432	28	110	1.0167	3.8954	1.9379	down	1.9185e-12	2.4871e-11	gi|62859367|ref|NP_001017114.1|	176.8	2e-42	low density lipoprotein receptor adaptor protein 1 [Xenoups (Silurana) tropicalis] >gi|89273752|emb|CAJ81873.1| OTTXETP00000000331 [Xenoups (Silurana) tropicalis]	sp|Q67FQ3|ARHB_XENLA	174	4e-43	Low density lipoprotein receptor adapter protein 1-B OS=Xenoups laevis GN=ldlrap1-b PE=1 SV=1
Unigene11307_All	592	28	110	2.4593	9.4227	1.9379	down	1.9185e-12	2.4866e-11	gi|242009057|ref|XP_002425309.1|	134.4	2e-30	possible cgi-81 protein, uptative [Pediculus humanus corporis] >gi|212509083|gb|EEB12571.1| possible cgi-81 protein, uptative [Pediculus humanus corporis]	sp|Q9H1A3|METL9_HUMAN	114	2e-25	Methyltransferase-like protein 9 OS=Homo sapiens GN=METTL9 PE=2 SV=1
Unigene13615_All	413	14	55	1.7626	6.7533	1.9379	down	7.2918e-07	5.4715e-06	--	--	--	--	--	--	--	--
Unigene22426_All	208	14	55	3.4997	13.4093	1.9379	down	7.2918e-07	5.4708e-06	gi|315418834|gb|ADU15470.1|	69.3	5e-11	TATA box binding protein [Penaeus monodon]	--	--	--	--
Unigene7157_All	667	15	59	1.1693	4.4857	1.9397	down	2.7927e-07	2.2196e-06	gi|115679501|ref|XP_001194797.1|	57	6e-07	PREDICTED: hypothetical protein, partial [Strongylocentrotus uprupratus] >gi|115944724|ref|XP_001186957.1| PREDICTED: hypothetical protein, partial [Strongylocentrotus uprupratus]	sp|P98088|MUC5A_HUMAN	61.2	2e-09	Mucin-5AC (Fragments) OS=Homo sapiens GN=MUC5AC PE=1 SV=3
Unigene26549_All	685	21	83	1.594	6.1446	1.9467	down	9.1375e-10	9.448e-09	--	--	--	--	--	--	--	--
Unigene17562_All	594	25	99	2.1884	8.4519	1.9494	down	2.0619e-11	2.4698e-10	--	--	--	--	--	--	--	--
Unigene13253_All	261	34	135	6.7734	26.23	1.9533	down	4.2377e-15	6.4989e-14	--	--	--	--	--	--	--	--
Unigene151_All	2437	91	362	1.9416	7.5328	1.9559	down	4.7556e-38	1.6088e-36	gi|270016768|gb|EFA13214.1|	963.4	0	hypothetical protein TcasGA2_TC016041 [Tribolium castaneum]	sp|Q9BZF1|OSBL8_HUMAN	818	0	Oxysterol-binding protein-related protein 8 OS=Homo sapiens GN=OSBPL8 PE=1 SV=3
Unigene7352_All	586	12	48	1.0648	4.1538	1.9638	down	3.1372e-06	2.1445e-05	gi|189236708|ref|XP_974222.2|	67.8	2e-10	PREDICTED: similar to ribbon [Tribolium castaneum]	sp|Q9V5M3|LOLA6_DROME	59.3	5e-09	Longitudinals lacking protein, isoforms N/O/W/X/Y OS=Drosophila melanogaster GN=lola PE=1 SV=3
CL1790.Contig3_All	688	10	40	0.7558	2.9483	1.9638	down	2.1788e-05	0.00012874	gi|321477499|gb|EFX88458.1|	178.7	1e-43	hypothetical protein DAPupDRAFT_305570 [Daphnia uplex]	sp|Q9VAP3|CTLH2_DROME	154	1e-37	CTL-like protein 2 OS=Drosophila melanogaster GN=CG11880 PE=2 SV=1
Unigene18203_All	1287	51	204	2.0604	8.0382	1.9639	down	3.1583e-22	6.73e-21	gi|321470817|gb|EFX81792.1|	174.5	8e-42	hypothetical protein DAPupDRAFT_102163 [Daphnia uplex]	sp|Q96SL1|DIRC2_HUMAN	125	2e-28	Disrupted in renal carcinoma protein 2 OS=Homo sapiens GN=DIRC2 PE=2 SV=1
Unigene13490_All	1316	27	108	1.0668	4.1617	1.9639	down	1.9602e-12	2.538e-11	--	--	--	--	--	--	--	--
CL568.Contig1_All	741	21	84	1.4736	5.7487	1.9639	down	5.7473e-10	6.0751e-09	--	--	--	--	--	--	--	--
Unigene11343_All	402	18	72	2.3282	9.0826	1.9639	down	9.9718e-09	9.393e-08	--	--	--	--	--	--	--	--
Unigene21614_All	449	17	68	1.9687	7.6801	1.9639	down	2.5884e-08	2.3278e-07	--	--	--	--	--	--	--	--
Unigene37972_All	381	15	60	2.0471	7.9861	1.9639	down	1.7526e-07	1.4262e-06	--	--	--	--	--	--	--	--
Unigene1543_All	286	14	56	2.5452	9.9295	1.9639	down	4.5736e-07	3.5369e-06	--	--	--	--	--	--	--	--
Unigene27313_All	613	13	52	1.1027	4.3018	1.9639	down	1.1963e-06	8.743e-06	--	--	--	--	--	--	--	--
Unigene38505_All	378	13	52	1.7882	6.9762	1.9639	down	1.1963e-06	8.742e-06	gi|383866191|ref|XP_003708554.1|	183	3e-45	PREDICTED: polycomb group RING finger protein 3-like [Megachile rotundata]	sp|Q8BTQ0|PCGF3_MOUSE	130	5e-31	Polycomb group RING finger protein 3 OS=Mus musculus GN=PcgF3 PE=2 SV=1
Unigene38909_All	301	12	48	2.0729	8.0869	1.9639	down	3.1372e-06	2.1452e-05	--	--	--	--	--	--	--	--
Unigene4356_All	332	12	48	1.8794	7.3318	1.9639	down	3.1372e-06	2.1448e-05	gi|328714923|ref|XP_003245493.1|	173.7	1e-42	PREDICTED: ephrin type-A receptor 4-B-like isoform 3 [Acyrthosiphon pisum]	sp|P28693|EPHB2_CHICK	53.9	8e-08	Ephrin type-B receptor 2 OS=Gallus gallus GN=EPHB2 PE=1 SV=3
Unigene38503_All	239	10	40	2.1756	8.4873	1.9639	down	2.1788e-05	0.00012873	--	--	--	--	--	--	--	--
CL2603.Contig1_All	306	9	36	1.5293	5.966	1.9639	down	5.7772e-05	0.00031487	--	--	--	--	--	--	--	--
Unigene40264_All	509	9	36	0.9194	3.5867	1.9639	down	5.7772e-05	0.00031479	gi|242001018|ref|XP_002435152.1|	213	3e-54	conserved hypothetical protein [Ixodes scauplaris] >gi|215498482|gb|EEC07976.1| conserved hypothetical protein [Ixodes scauplaris]	sp|Q96EF0|MTMR8_HUMAN	157	1e-38	Myotubularin-related protein 8 OS=Homo sapiens GN=MTMR8 PE=1 SV=1
Unigene40772_All	535	9	36	0.8747	3.4124	1.9639	down	5.7772e-05	0.00031476	--	--	--	--	--	--	--	--
Unigene9902_All	326	9	36	1.4355	5.6	1.9639	down	5.7772e-05	0.00031473	--	--	--	--	--	--	--	--
Unigene19373_All	295	8	32	1.4101	5.5009	1.9639	down	0.000154	0.00076023	--	--	--	--	--	--	--	--
Unigene29079_All	282	8	32	1.4751	5.7545	1.9639	down	0.000154	0.00076017	--	--	--	--	--	--	--	--
Unigene41998_All	663	8	32	0.6274	2.4476	1.9639	down	0.000154	0.00075992	--	--	--	--	--	--	--	--
Unigene42199_All	538	8	32	0.7732	3.0163	1.9639	down	0.000154	0.00075986	--	--	--	--	--	--	--	--
Unigene3417_All	579	16	64	1.4368	5.6054	1.964	down	6.7293e-08	5.7849e-07	gi|260801363|ref|XP_002595565.1|	55.1	1e-06	hypothetical protein BRAFLDRAFT_117488 [Branchiostoma floridae] >gi|229280812|gb|EEN51577.1| hypothetical protein BRAFLDRAFT_117488 [Branchiostoma floridae]	--	--	--	--
Unigene38941_All	365	12	48	1.7094	6.6689	1.964	down	3.1372e-06	2.145e-05	--	--	--	--	--	--	--	--
CL4222.Contig2_All	272	9	36	1.7204	6.7118	1.964	down	5.7772e-05	0.00031484	--	--	--	--	--	--	--	--
Unigene39561_All	406	8	32	1.0245	3.997	1.964	down	0.000154	0.0007601	gi|115927441|ref|XP_001177710.1|	88.2	1e-16	PREDICTED: hypothetical protein [Strongylocentrotus uprupratus] >gi|115956986|ref|XP_001194316.1| PREDICTED: hypothetical protein [Strongylocentrotus uprupratus]	sp|Q6ZPJ0|TEX2_MOUSE	84	8e-17	Testis-expressed sequence 2 protein OS=Mus musculus GN=Tex2 PE=1 SV=2
Unigene39923_All	414	8	32	1.0047	3.9197	1.964	down	0.000154	0.00076004	--	--	--	--	--	--	--	--
Unigene41279_All	510	8	32	0.8156	3.1819	1.964	down	0.000154	0.00075998	--	--	--	--	--	--	--	--
Unigene5928_All	2140	124	497	3.0128	11.7774	1.9668	down	5.4073e-52	2.3021e-50	gi|326666380|ref|XP_003198256.1|	74.3	2e-11	PREDICTED: hypothetical protein LOC100537740 [Danio rerio]	--	--	--	--
CL683.Contig2_All	1318	316	1269	12.4664	48.8261	1.9696	down	2.9556e-130	2.5937e-128	--	--	--	--	--	--	--	--
Unigene2198_All	915	410	1649	23.2986	91.3914	1.9718	down	6.1731e-169	6.8151e-167	gi|345497872|ref|XP_003428087.1|	121.3	5e-26	PREDICTED: lysM and uptative peptidoglycan-binding domain-containing protein 2-like [Nasonia vitripennis]	sp|Q6DEF4|LYSM2_DANRE	80.1	6e-15	LysM and uptative peptidoglycan-binding domain-containing protein 2 OS=Danio rerio GN=lysmd2 PE=2 SV=1
Unigene10942_All	719	124	499	8.9673	35.1947	1.9726	down	2.1564e-52	9.251e-51	--	--	--	--	--	--	--	--
CL5745.Contig20_All	1212	282	1139	12.098	47.657	1.9779	down	9.5444e-118	7.7365e-116	--	--	--	--	--	--	--	--
Unigene20550_All	275	467	1887	88.2983	347.973	1.9785	down	6.7582e-194	8.3938e-192	gi|198453473|ref|XP_002137676.1|	67.8	1e-10	GA26398 [Drosophila pseudoobscura pseudoobscura] >gi|198132372|gb|EDY68234.1| GA26398 [Drosophila pseudoobscura pseudoobscura]	--	--	--	--
Unigene316_All	1247	45	182	1.8764	7.4013	1.9798	down	3.4614e-20	6.7845e-19	gi|321473526|gb|EFX84493.1|	115.9	3e-24	hypothetical protein DAPupDRAFT_223002 [Daphnia uplex]	--	--	--	--
Unigene28898_All	520	22	89	2.1998	8.6795	1.9802	down	1.3969e-10	1.5632e-09	--	--	--	--	--	--	--	--
Unigene37987_All	259	20	81	4.0151	15.8596	1.9818	down	9.3229e-10	9.6364e-09	--	--	--	--	--	--	--	--
Unigene28303_All	338	19	77	2.9228	11.5526	1.9828	down	2.4124e-09	2.4118e-08	--	--	--	--	--	--	--	--
Unigene5763_All	389	19	77	2.5396	10.038	1.9828	down	2.4124e-09	2.4114e-08	--	--	--	--	--	--	--	--
CL3722.Contig2_All	780	53	215	3.533	13.9781	1.9842	down	1.2151e-23	2.719e-22	--	--	--	--	--	--	--	--
CL4091.Contig3_All	394	17	69	2.2435	8.8809	1.985	down	1.6215e-08	1.4896e-07	gi|296042357|gb|ADG85668.1|	82.8	4e-15	lectin B isoform 1 [Marsupenaeus japonicus]	--	--	--	--
Unigene9376_All	483	15	61	1.6148	6.4045	1.9877	down	1.0965e-07	9.1682e-07	gi|193669197|ref|XP_001947548.1|	118.2	1e-25	PREDICTED: hypothetical protein LOC100160548 [Acyrthosiphon pisum]	--	--	--	--
CL432.Contig1_All	2694	401	1633	7.7395	30.7393	1.9898	down	2.6229e-169	2.9009e-167	gi|347969937|ref|XP_311756.5|	79.3	9e-13	AGAP003468-PA [Anopheles gambiae str. PEST] >gi|333467659|gb|EAA07387.5| AGAP003468-PA [Anopheles gambiae str. PEST]	--	--	--	--
Unigene24218_All	593	27	110	2.3674	9.4068	1.9904	down	7.7344e-13	1.0342e-11	gi|307177164|gb|EFN66397.1|	129	1e-28	Protein aurora borealis [Camponotus floridanus]	sp|Q9VVR2|BORA_DROME	93.6	3e-19	Protein aurora borealis OS=Drosophila melanogaster GN=bora PE=1 SV=1
CL5745.Contig19_All	1116	276	1125	12.8592	51.1204	1.9911	down	2.4926e-117	2.0151e-115	--	--	--	--	--	--	--	--
[truncated: 4,418 more rows]
