# Supplementary material for: Transcriptome Analysis of the Initial Stage of Acute WSSV Infection Caused by Temperature Change
Source: PLoS One. 2014 Mar 4;9(3):e90732. doi: 10.1371/journal.pone.0090732 (PMC3942461; doi:10.1371/journal.pone.0090732)
Supplement: File S4 — DEGs identical to WSSV genome. (XLS) [file pone.0090732.s004.xls]

## Sheet: Sheet1
Gene ID	WSSV sequence annotation	E-value	Gene length	Group WT_rawfragments(19232336)	Group W_rawfragments(19719423)	Group WT_FPKM	Group W_FPKM	log2(Group W_FPKM/Group WT_FPKM)	up/down	P value	FDR
CL1541.Contig1_All	lcl|NC_003225.1_cdsid_NP_477605.1	2e-92	322	36	0	5.8132	0	-12.5051	up	9.14e-12	1.13e-10
CL3830.Contig1_All	lcl|NC_003225.1_cdsid_NP_477728.1	0	1603	619	1	20.0782	0.0316	-9.3115	up	5.92e-188	7.08e-186
CL3830.Contig2_All	lcl|NC_003225.1_cdsid_NP_477924.1	2e-37	213	13	0	3.1735	0	-11.6319	up	0.000102	0.000528
CL3946.Contig1_All	lcl|NC_003225.1_cdsid_NP_477611.1	2e-106	525	83	0	8.2203	0	-13.005	up	3.59e-26	8.76e-25
CL3946.Contig3_All	lcl|NC_003225.1_cdsid_NP_477613.1	7e-84	271	53	0	10.1689	0	-13.3119	up	5.63e-17	9.54e-16
CL4431.Contig6_All	lcl|NC_003225.1_cdsid_NP_477613.1	0	1523	25	0	0.8535	0	-9.7372	up	2.15e-08	1.95e-07
CL4452.Contig1_All	lcl|NC_003225.1_cdsid_NP_477653.1	0	661	300	13	23.5987	0.9974	-4.5644	up	6e-74	3.36e-72
CL5522.Contig1_All	lcl|NC_003225.1_cdsid_NP_477882.1	0	3421	366	72	5.5628	1.0673	-2.3818	up	2.6e-50	1.08e-48
Unigene29593_All	lcl|NC_003225.1_cdsid_NP_477669.1	0	1741	592	0	17.6804	0	-14.1099	up	3.54e-182	4.07e-180
Unigene29983_All	lcl|NC_003225.1_cdsid_NP_477672.1	3e-47	278	13	0	2.4315	0	-11.2476	up	0.000102	0.000528
Unigene30036_All	lcl|NC_003225.1_cdsid_NP_477601.1	0	980	499	0	26.4754	0	-14.6924	up	1.13e-153	1.14e-151
Unigene30043_All	lcl|NC_003225.1_cdsid_NP_477936.1	0	3741	11609	6	161.352	0.0813	-10.9547	up	0	0
Unigene30048_All	lcl|NC_003225.1_cdsid_NP_477771.1	0	1545	1063	0	35.7744	0	-15.1266	up	0	0
Unigene30053_All	lcl|NC_003225.1_cdsid_NP_477811.1	0	5569	11775	8	109.939	0.0728	-10.5605	up	0	0
Unigene30054_All	lcl|NC_003225.1_cdsid_NP_478001.1	0	2444	4077	1	86.7376	0.0207	-12.0328	up	0	0
Unigene30056_All	lcl|NC_003225.1_cdsid_NP_477753.1	0	3812	4841	6	66.0313	0.0798	-9.6925	up	0	0
Unigene30060_All	lcl|NC_003225.1_cdsid_NP_477793.1	0	1051	2206	2	109.137	0.0965	-10.1433	up	0	0
Unigene30062_All	lcl|NC_003225.1_cdsid_NP_477799.1	0	2112	7325	6	180.336	0.1441	-10.2894	up	0	0
Unigene30063_All	lcl|NC_003225.1_cdsid_NP_477833.1	0	1288	3481	0	140.526	0	-17.1005	up	0	0
Unigene30064_All	lcl|NC_003225.1_cdsid_NP_477706.1	0	3427	3891	0	59.0358	0	-15.8493	up	0	0
Unigene30065_All	lcl|NC_003225.1_cdsid_NP_477729.1	0	534	1488	1	144.887	0.095	-10.5747	up	0	0
Unigene30068_All	lcl|NC_003225.1_cdsid_NP_477700.1	0	908	799	0	45.754	0	-15.4816	up	1.27e-245	1.85e-243
Unigene30069_All	lcl|NC_003225.1_cdsid_NP_477567.1	0	1839	3411	3	96.4424	0.0827	-10.1876	up	0	0
Unigene30071_All	lcl|NC_003225.1_cdsid_NP_477731.1	0	1579	1765	0	58.1207	0	-15.8268	up	0	0
Unigene30072_All	lcl|NC_003225.1_cdsid_NP_477648.1	4e-161	987	468	0	24.6545	0	-14.5896	up	3.59e-144	3.43e-142
Unigene30073_All	lcl|NC_003225.1_cdsid_NP_477782.1	0	5739	5918	6	53.6175	0.053	-9.9825	up	0	0
Unigene30076_All	lcl|NC_003225.1_cdsid_NP_477849.1	0	1262	1462	0	60.236	0	-15.8783	up	0	0
Unigene30077_All	lcl|NC_003225.1_cdsid_NP_477630.1	0	2993	3630	2	63.062	0.0339	-10.8613	up	0	0
Unigene30081_All	lcl|NC_003225.1_cdsid_NP_477828.1	0	3538	2703	2	39.7243	0.0287	-10.4348	up	0	0
Unigene30082_All	lcl|NC_003225.1_cdsid_NP_477589.1	0	1829	2999	1	85.2571	0.0277	-11.5877	up	0	0
Unigene30084_All	lcl|NC_003225.1_cdsid_NP_477807.1	0	2321	2793	6	62.5697	0.1311	-8.8987	up	0	0
Unigene30090_All	lcl|NC_003225.1_cdsid_NP_477843.1	0	940	1272	0	70.3602	0	-16.1025	up	0	0
Unigene30093_All	lcl|NC_003225.1_cdsid_NP_477528.1	0	933	1770	0	98.6415	0	-16.5899	up	0	0
Unigene30094_All	lcl|NC_003225.1_cdsid_NP_477854.1	0	1322	1529	2	60.1373	0.0767	-9.6148	up	0	0
Unigene30097_All	lcl|NC_003225.1_cdsid_NP_477854.1	0	640	961	0	78.0749	0	-16.2526	up	2.84e-295	4.85e-293
Unigene30098_All	lcl|NC_003225.1_cdsid_NP_477673.1	0	4406	3518	4	41.5164	0.046	-9.8178	up	0	0
Unigene30100_All	lcl|NC_003225.1_cdsid_NP_477771.1	0	2177	2318	1	55.3634	0.0233	-11.2144	up	0	0
Unigene30101_All	lcl|NC_003225.1_cdsid_NP_477547.1	0	2099	879	0	21.7743	0	-14.4103	up	3.85e-270	6.11e-268
Unigene30106_All	lcl|NC_003225.1_cdsid_NP_477987.1	0	3836	3058	2	41.4502	0.0264	-10.6166	up	0	0
Unigene30113_All	lcl|NC_003225.1_cdsid_NP_477807.1	0	1562	1194	2	39.7458	0.0649	-9.2584	up	0	0
Unigene30114_All	lcl|NC_003225.1_cdsid_NP_477999.1	0	749	746	0	51.7875	0	-15.6603	up	2.23e-229	3.13e-227
Unigene30116_All	lcl|NC_003225.1_cdsid_NP_477925.1	0	1584	496	1	16.2815	0.032	-8.9909	up	2.37e-150	2.34e-148
Unigene30118_All	lcl|NC_003225.1_cdsid_NP_477912.1	0	1664	2096	0	65.4947	0	-15.9991	up	0	0
Unigene30127_All	lcl|NC_003225.1_cdsid_NP_477688.1	0	3279	1966	0	31.1753	0	-14.9281	up	0	0
Unigene30131_All	lcl|NC_003225.1_cdsid_NP_477912.1	5e-130	253	366	0	75.2192	0	-16.1988	up	6.57e-113	5.16e-111
Unigene30132_All	lcl|NC_003225.1_cdsid_NP_477964.1	0	2016	1403	0	36.1855	0	-15.1431	up	0	0
Unigene30134_All	lcl|NC_003225.1_cdsid_NP_477847.1	0	1453	496	0	17.7494	0	-14.1155	up	9.4e-153	9.41e-151
Unigene30137_All	lcl|NC_003225.1_cdsid_NP_477543.1	0	1236	1101	2	46.3166	0.0821	-9.1399	up	0	0
Unigene30143_All	lcl|NC_003225.1_cdsid_NP_478022.1	0	2982	665	1	11.5953	0.017	-9.4138	up	5.06e-202	6.46e-200
Unigene30147_All	lcl|NC_003225.1_cdsid_NP_477864.1	3e-152	433	285	0	34.2235	0	-15.0627	up	4.4e-88	2.83e-86
Unigene30149_All	lcl|NC_003225.1_cdsid_NP_477929.1	0	730	403	0	28.7045	0	-14.809	up	3e-124	2.52e-122
Unigene30155_All	lcl|NC_003225.1_cdsid_NP_477528.1	1e-155	910	427	1	24.398	0.0557	-8.7749	up	2.88e-129	2.5e-127
Unigene30157_All	lcl|NC_003225.1_cdsid_NP_477920.1	0	397	333	1	43.6136	0.1277	-8.4159	up	1.45e-100	1.03e-98
Unigene30163_All	lcl|NC_003225.1_cdsid_NP_477652.1	0	1617	420	0	13.5054	0	-13.7212	up	1.85e-129	1.61e-127
Unigene30164_All	lcl|NC_003225.1_cdsid_NP_477659.1	0	4923	1736	0	18.3353	0	-14.1623	up	0	0
Unigene30172_All	lcl|NC_003225.1_cdsid_NP_477581.1	0	845	404	0	24.8595	0	-14.6015	up	1.48e-124	1.25e-122
Unigene30178_All	lcl|NC_003225.1_cdsid_NP_477613.1	3e-132	354	108	0	15.8631	0	-13.9534	up	7.82e-34	2.39e-32
Unigene30180_All	lcl|NC_003225.1_cdsid_NP_478036.1	0	3222	922	0	14.879	0	-13.861	up	2.55e-283	4.21e-281
Unigene30181_All	lcl|NC_003225.1_cdsid_NP_477945.1	0	2168	730	0	17.5078	0	-14.0957	up	1.79e-224	2.47e-222
Unigene30184_All	lcl|NC_003225.1_cdsid_NP_477882.1	0	6336	1737	1	14.2545	0.008	-10.7991	up	0	0
Unigene30187_All	lcl|NC_003225.1_cdsid_NP_478030.1	0	1772	605	0	17.7525	0	-14.1157	up	3.67e-186	4.34e-184
Unigene30188_All	lcl|NC_003225.1_cdsid_NP_477964.1	0	781	158	0	10.519	0	-13.3607	up	3.7e-49	1.51e-47
Unigene30189_All	lcl|NC_003225.1_cdsid_NP_477683.1	0	1978	702	1	18.4535	0.0256	-9.4935	up	2.44e-213	3.28e-211
Unigene30197_All	lcl|NC_003225.1_cdsid_NP_477909.1	0	1132	292	0	13.4123	0	-13.7113	up	3.15e-90	2.06e-88
Unigene30201_All	lcl|NC_003225.1_cdsid_NP_477748.1	0	1607	485	33	15.6926	1.0414	-3.9135	up	6.74e-107	5.02e-105
Unigene30202_All	lcl|NC_003225.1_cdsid_NP_477865.1	0	3850	1023	2	13.816	0.0263	-9.0371	up	0	0
Unigene30203_All	lcl|NC_003225.1_cdsid_NP_477524.1	0	615	239	0	20.2065	0	-14.3025	up	5.52e-74	3.1e-72
Unigene30207_All	lcl|NC_003225.1_cdsid_NP_477641.1	0	3385	949	0	14.5772	0	-13.8314	up	1.35e-291	2.29e-289
Unigene30219_All	lcl|NC_003225.1_cdsid_NP_477629.1	2e-164	488	190	0	20.2443	0	-14.3052	up	5.76e-59	2.68e-57
Unigene30220_All	lcl|NC_003225.1_cdsid_NP_477655.1	0	1143	323	0	14.6935	0	-13.8429	up	9.92e-100	6.99e-98
Unigene30222_All	lcl|NC_003225.1_cdsid_NP_477766.1	0	2729	802	0	15.2805	0	-13.8994	up	1.53e-246	2.23e-244
Unigene30223_All	lcl|NC_003225.1_cdsid_NP_477714.1	0	4050	1112	1	14.2764	0.0125	-10.1575	up	0	0
Unigene30225_All	lcl|NC_003225.1_cdsid_NP_477688.1	0	3165	873	1	14.342	0.016	-9.808	up	1.18e-265	1.85e-263
Unigene30228_All	lcl|NC_003225.1_cdsid_NP_477969.1	0	4852	1021	1	10.9414	0.0105	-10.0252	up	0	0
Unigene30229_All	lcl|NC_003225.1_cdsid_NP_477601.1	0	819	250	0	15.8717	0	-13.9542	up	2.35e-77	1.37e-75
Unigene30231_All	lcl|NC_003225.1_cdsid_NP_477919.1	0	586	186	0	16.5038	0	-14.0105	up	9.69e-58	4.45e-56
Unigene30238_All	lcl|NC_003225.1_cdsid_NP_477600.1	0	1326	419	1	16.43	0.0382	-8.7485	up	7.99e-127	6.85e-125
Unigene30239_All	lcl|NC_003225.1_cdsid_NP_477605.1	4e-128	250	17	0	3.5357	0	-11.7878	up	6.08e-06	3.97e-05
Unigene30249_All	lcl|NC_003225.1_cdsid_NP_477968.1	0	446	203	0	23.6662	0	-14.5305	up	5.97e-63	2.92e-61
Unigene30250_All	lcl|NC_003225.1_cdsid_NP_477811.1	0	1380	408	0	15.3727	0	-13.9081	up	8.8e-126	7.48e-124
Unigene30259_All	lcl|NC_003225.1_cdsid_NP_477934.1	0	768	173	0	11.7126	0	-13.5158	up	9.35e-54	4.11e-52
Unigene30260_All	lcl|NC_003225.1_cdsid_NP_477925.1	0	404	142	0	18.2757	0	-14.1576	up	2.97e-44	1.12e-42
Unigene30266_All	lcl|NC_003225.1_cdsid_NP_478005.1	0	896	332	0	19.2663	0	-14.2338	up	1.73e-102	1.25e-100
Unigene30267_All	lcl|NC_003225.1_cdsid_NP_477949.1	0	1008	224	0	11.5546	0	-13.4962	up	2.19e-69	1.17e-67
Unigene30282_All	lcl|NC_003225.1_cdsid_NP_477721.1	0	1572	437	0	14.4543	0	-13.8192	up	1.14e-134	1.03e-132
Unigene30285_All	lcl|NC_003225.1_cdsid_NP_477977.1	0	1170	277	0	12.3101	0	-13.5876	up	1.25e-85	7.78e-84
Unigene30289_All	lcl|NC_003225.1_cdsid_NP_477945.1	0	961	239	0	12.9313	0	-13.6586	up	5.52e-74	3.1e-72
Unigene30290_All	lcl|NC_003225.1_cdsid_NP_477744.1	0	2838	545	1	9.9851	0.0179	-9.1237	up	2.5e-165	2.71e-163
Unigene30298_All	lcl|NC_003225.1_cdsid_NP_477620.1	0	803	221	0	14.3102	0	-13.8048	up	1.82e-68	9.55e-67
Unigene30306_All	lcl|NC_003225.1_cdsid_NP_477585.1	0	2674	541	0	10.5197	0	-13.3608	up	1.52e-166	1.66e-164
Unigene30307_All	lcl|NC_003225.1_cdsid_NP_477656.1	0	811	158	0	10.1299	0	-13.3063	up	3.7e-49	1.51e-47
Unigene30309_All	lcl|NC_003225.1_cdsid_NP_477720.1	0	1962	382	0	10.1235	0	-13.3054	up	8.19e-118	6.65e-116
Unigene30314_All	lcl|NC_003225.1_cdsid_NP_477599.1	0	924	199	0	11.1982	0	-13.451	up	1e-61	4.83e-60
Unigene30330_All	lcl|NC_003225.1_cdsid_NP_477706.1	0	632	105	0	8.6385	0	-13.0766	up	6.49e-33	1.94e-31
Unigene30332_All	lcl|NC_003225.1_cdsid_NP_477811.1	0	1631	401	0	12.7838	0	-13.642	up	1.23e-123	1.03e-121
Unigene30337_All	lcl|NC_003225.1_cdsid_NP_477964.1	0	964	188	0	10.1403	0	-13.3078	up	2.36e-58	1.09e-56
Unigene30340_All	lcl|NC_003225.1_cdsid_NP_477835.1	0	607	152	0	13.0204	0	-13.6685	up	2.55e-47	1e-45
Unigene30341_All	lcl|NC_003225.1_cdsid_NP_477622.1	0	1158	206	0	9.2497	0	-13.1752	up	7.19e-64	3.56e-62
Unigene30343_All	lcl|NC_003225.1_cdsid_NP_477835.1	0	1109	229	0	10.7367	0	-13.3903	up	6.41e-71	3.49e-69
Unigene30344_All	lcl|NC_003225.1_cdsid_NP_477981.1	0	388	84	0	11.2568	0	-13.4585	up	1.77e-26	4.36e-25
Unigene30346_All	lcl|NC_003225.1_cdsid_NP_477748.1	0	1273	277	0	11.3141	0	-13.4658	up	1.25e-85	7.77e-84
Unigene30348_All	lcl|NC_003225.1_cdsid_NP_477559.1	0	2310	317	1	7.1353	0.022	-8.3413	up	1.11e-95	7.59e-94
Unigene30349_All	lcl|NC_003225.1_cdsid_NP_477665.1	0	2470	295	0	6.21	0	-12.6004	up	3.79e-91	2.5e-89
Unigene30352_All	lcl|NC_003225.1_cdsid_NP_477578.1	0	774	138	0	9.2706	0	-13.1784	up	4.99e-43	1.85e-41
Unigene30389_All	lcl|NC_003225.1_cdsid_NP_477613.1	0	1694	219	0	6.722	0	-12.7147	up	7.45e-68	3.9e-66
Unigene30404_All	lcl|NC_003225.1_cdsid_NP_477605.1	0	1223	173	0	7.3551	0	-12.8445	up	9.35e-54	4.1e-52
Unigene30414_All	lcl|NC_003225.1_cdsid_NP_477533.1	0	583	116	0	10.3456	0	-13.3367	up	2.76e-36	8.9e-35
Unigene30439_All	lcl|NC_003225.1_cdsid_NP_477962.1	2e-150	288	48	0	8.666	0	-13.0812	up	1.92e-15	3e-14
Unigene30452_All	lcl|NC_003225.1_cdsid_NP_477595.1	0	1213	163	0	6.9871	0	-12.7705	up	1.09e-50	4.55e-49
Unigene30459_All	lcl|NC_003225.1_cdsid_NP_477781.1	0	1010	174	0	8.9577	0	-13.1289	up	4.62e-54	2.04e-52
Unigene30461_All	lcl|NC_003225.1_cdsid_NP_477983.1	8e-145	666	92	0	7.1826	0	-12.8103	up	6.27e-29	1.68e-27
Unigene30486_All	lcl|NC_003225.1_cdsid_NP_478024.1	0	869	132	0	7.8981	0	-12.9473	up	3.45e-41	1.24e-39
Unigene30497_All	lcl|NC_003225.1_cdsid_NP_477882.1	0	904	68	0	3.9112	0	-11.9334	up	1.42e-21	2.95e-20
Unigene30511_All	lcl|NC_003225.1_cdsid_NP_477778.1	0	1393	140	0	5.2257	0	-12.3514	up	1.22e-43	4.54e-42
Unigene30517_All	lcl|NC_003225.1_cdsid_NP_477835.1	2e-78	302	47	0	8.0921	0	-12.9823	up	3.88e-15	5.97e-14
Unigene30518_All	lcl|NC_003225.1_cdsid_NP_477759.1	0	550	54	0	5.105	0	-12.3177	up	2.78e-17	4.8e-16
Unigene30527_All	lcl|NC_003225.1_cdsid_NP_478008.1	0	347	48	0	7.1925	0	-12.8123	up	1.92e-15	3e-14
Unigene30540_All	lcl|NC_003225.1_cdsid_NP_477835.1	0	508	95	1	9.7236	0.0998	-6.6063	up	3.74e-28	9.76e-27
Unigene30549_All	lcl|NC_003225.1_cdsid_NP_477849.1	2e-162	310	54	0	9.0573	0	-13.1449	up	2.78e-17	4.8e-16
Unigene30554_All	lcl|NC_003225.1_cdsid_NP_477865.1	0	697	82	0	6.1171	0	-12.5786	up	7.28e-26	1.75e-24
Unigene30557_All	lcl|NC_003225.1_cdsid_NP_477849.1	0	483	55	0	5.9208	0	-12.5316	up	1.37e-17	2.4e-16
Unigene30564_All	lcl|NC_003225.1_cdsid_NP_477523.1	0	673	89	0	6.8761	0	-12.7474	up	5.21e-28	1.35e-26
Unigene30565_All	lcl|NC_003225.1_cdsid_NP_477865.1	0	1010	114	0	5.8688	0	-12.5188	up	1.13e-35	3.61e-34
Unigene30595_All	lcl|NC_003225.1_cdsid_NP_477793.1	1e-145	280	39	0	7.2423	0	-12.8222	up	1.1e-12	1.46e-11
Unigene30614_All	lcl|NC_003225.1_cdsid_NP_477738.1	0	2101	252	0	6.2365	0	-12.6065	up	5.73e-78	3.34e-76
Unigene30625_All	lcl|NC_003225.1_cdsid_NP_477533.1	0	1615	164	0	5.2801	0	-12.3663	up	5.36e-51	2.25e-49
Unigene30651_All	lcl|NC_003225.1_cdsid_NP_477637.1	0	2234	229	1	5.3299	0.0227	-7.8753	up	7.53e-69	3.98e-67
Unigene30692_All	lcl|NC_003225.1_cdsid_NP_477882.1	0	383	40	0	5.4304	0	-12.4068	up	5.43e-13	7.35e-12
Unigene30704_All	lcl|NC_003225.1_cdsid_NP_477909.1	0	972	119	0	6.3657	0	-12.6361	up	3.32e-37	1.1e-35
Unigene30716_All	lcl|NC_003225.1_cdsid_NP_477738.1	0	931	88	0	4.9147	0	-12.2629	up	1.05e-27	2.71e-26
Unigene30753_All	lcl|NC_003225.1_cdsid_NP_477796.1	1e-84	264	32	1	6.3025	0.1921	-5.036	up	2.72e-09	2.7e-08
Unigene30777_All	lcl|NC_003225.1_cdsid_NP_477793.1	0	368	44	0	6.2169	0	-12.602	up	3.23e-14	4.69e-13
Unigene30816_All	lcl|NC_003225.1_cdsid_NP_477665.1	0	963	93	0	5.0214	0	-12.2939	up	3.09e-29	8.34e-28
Unigene30826_All	lcl|NC_003225.1_cdsid_NP_477986.1	0	581	50	0	4.4747	0	-12.1276	up	4.68e-16	7.55e-15
Unigene30838_All	lcl|NC_003225.1_cdsid_NP_477825.1	0	1879	182	0	5.0363	0	-12.2981	up	1.63e-56	7.39e-55
Unigene30839_All	lcl|NC_003225.1_cdsid_NP_477731.1	0	641	47	0	3.8125	0	-11.8965	up	3.88e-15	5.97e-14
Unigene30870_All	lcl|NC_003225.1_cdsid_NP_477533.1	0	834	61	0	3.803	0	-11.8929	up	1.99e-19	3.76e-18
Unigene30877_All	lcl|NC_003225.1_cdsid_NP_477703.1	0	445	44	0	5.1412	0	-12.3279	up	3.23e-14	4.69e-13
Unigene30884_All	lcl|NC_003225.1_cdsid_NP_477793.1	0	734	70	0	4.9587	0	-12.2757	up	3.47e-22	7.37e-21
Unigene30892_All	lcl|NC_003225.1_cdsid_NP_477865.1	0	388	33	0	4.4223	0	-12.1106	up	7.59e-11	8.7e-10
Unigene30900_All	lcl|NC_003225.1_cdsid_NP_477860.1	0	1083	105	1	5.0411	0.0468	-6.7511	up	3.55e-31	1.02e-29
Unigene30924_All	lcl|NC_003225.1_cdsid_NP_477962.1	0	1043	92	0	4.5864	0	-12.1631	up	6.27e-29	1.68e-27
Unigene30930_All	lcl|NC_003225.1_cdsid_NP_477665.1	0	1002	81	0	4.2033	0	-12.0373	up	1.47e-25	3.52e-24
Unigene30947_All	lcl|NC_003225.1_cdsid_NP_477559.1	5e-140	270	29	0	5.5847	0	-12.4473	up	1.28e-09	1.31e-08
Unigene30964_All	lcl|NC_003225.1_cdsid_NP_477865.1	0	556	46	0	4.3018	0	-12.0707	up	7.87e-15	1.19e-13
Unigene30968_All	lcl|NC_003225.1_cdsid_NP_477882.1	0	892	78	0	4.5467	0	-12.1506	up	1.22e-24	2.83e-23
Unigene30971_All	lcl|NC_003225.1_cdsid_NP_478008.1	0	826	72	0	4.5323	0	-12.146	up	8.45e-23	1.83e-21
Unigene30976_All	lcl|NC_003225.1_cdsid_NP_477533.1	2e-153	326	35	0	5.5824	0	-12.4467	up	1.85e-11	2.22e-10
Unigene31000_All	lcl|NC_003225.1_cdsid_NP_478008.1	0	488	43	0	4.5816	0	-12.1616	up	6.54e-14	9.34e-13
Unigene31014_All	lcl|NC_003225.1_cdsid_NP_477731.1	0	956	71	0	3.8616	0	-11.915	up	1.71e-22	3.68e-21
Unigene31034_All	lcl|NC_003225.1_cdsid_NP_477760.1	4e-172	404	41	0	5.2768	0	-12.3654	up	2.68e-13	3.69e-12
Unigene31053_All	lcl|NC_003225.1_cdsid_NP_477882.1	0	824	59	0	3.723	0	-11.8622	up	8.15e-19	1.5e-17
Unigene31080_All	lcl|NC_003225.1_cdsid_NP_477865.1	0	576	39	0	3.5205	0	-11.7816	up	1.1e-12	1.46e-11
Unigene31082_All	lcl|NC_003225.1_cdsid_NP_477742.1	0	763	56	0	3.8162	0	-11.8979	up	6.77e-18	1.2e-16
Unigene31098_All	lcl|NC_003225.1_cdsid_NP_477865.1	5e-145	280	25	0	4.6425	0	-12.1807	up	2.15e-08	1.95e-07
Unigene31129_All	lcl|NC_003225.1_cdsid_NP_477760.1	0	661	53	0	4.1691	0	-12.0255	up	5.63e-17	9.54e-16
Unigene31144_All	lcl|NC_003225.1_cdsid_NP_477533.1	7e-139	317	25	0	4.1006	0	-12.0016	up	2.15e-08	1.95e-07
Unigene31179_All	lcl|NC_003225.1_cdsid_NP_477882.1	0	452	39	0	4.4864	0	-12.1313	up	1.1e-12	1.45e-11
Unigene31197_All	lcl|NC_003225.1_cdsid_NP_477725.1	5e-18	230	13	0	2.9389	0	-11.5211	up	0.000102	0.000528
Unigene31230_All	lcl|NC_003225.1_cdsid_NP_477861.1	1e-125	296	22	0	3.8646	0	-11.9161	up	1.79e-07	1.45e-06
Unigene31246_All	lcl|NC_003225.1_cdsid_NP_477548.1	0	602	65	0	5.6142	0	-12.4549	up	1.18e-20	2.36e-19
Unigene31265_All	lcl|NC_003225.1_cdsid_NP_477865.1	0	442	32	0	3.7644	0	-11.8782	up	1.54e-10	1.72e-09
Unigene31266_All	lcl|NC_003225.1_cdsid_NP_477559.1	0	647	52	1	4.1789	0.0784	-5.7361	up	3.17e-15	4.91e-14
Unigene31269_All	lcl|NC_003225.1_cdsid_NP_477764.1	0	627	50	0	4.1464	0	-12.0176	up	4.68e-16	7.55e-15
Unigene31273_All	lcl|NC_003225.1_cdsid_NP_477523.1	0	506	39	0	4.0076	0	-11.9685	up	1.1e-12	1.45e-11
Unigene31282_All	lcl|NC_003225.1_cdsid_NP_477793.1	0	494	28	0	2.9471	0	-11.5251	up	2.59e-09	2.58e-08
Unigene31287_All	lcl|NC_003225.1_cdsid_NP_477849.1	4e-164	313	34	0	5.6481	0	-12.4635	up	3.75e-11	4.4e-10
Unigene31291_All	lcl|NC_003225.1_cdsid_NP_477523.1	0	909	75	0	4.2901	0	-12.0668	up	1.02e-23	2.28e-22
Unigene31304_All	lcl|NC_003225.1_cdsid_NP_477731.1	0	424	37	0	4.5374	0	-12.1477	up	4.51e-12	5.68e-11
Unigene31306_All	lcl|NC_003225.1_cdsid_NP_477548.1	0	476	39	1	4.2602	0.1065	-5.322	up	2.34e-11	2.78e-10
Unigene31331_All	lcl|NC_003225.1_cdsid_NP_477548.1	0	882	60	0	3.5371	0	-11.7884	up	4.03e-19	7.54e-18
Unigene31347_All	lcl|NC_003225.1_cdsid_NP_477548.1	8e-159	304	27	0	4.618	0	-12.1731	up	5.24e-09	5.08e-08
Unigene31351_All	lcl|NC_003225.1_cdsid_NP_477548.1	0	385	30	0	4.0516	0	-11.9843	up	6.31e-10	6.64e-09
Unigene31379_All	lcl|NC_003225.1_cdsid_NP_477703.1	4e-136	265	20	0	3.9242	0	-11.9382	up	7.32e-07	5.49e-06
Unigene31415_All	lcl|NC_003225.1_cdsid_NP_477860.1	2e-159	304	26	0	4.447	0	-12.1186	up	1.06e-08	9.93e-08
Unigene31420_All	lcl|NC_003225.1_cdsid_NP_477861.1	2e-142	273	23	0	4.3806	0	-12.0969	up	8.81e-08	7.44e-07
Unigene31455_All	lcl|NC_003225.1_cdsid_NP_477548.1	0	423	39	0	4.7939	0	-12.227	up	1.1e-12	1.45e-11
Unigene31479_All	lcl|NC_003225.1_cdsid_NP_477742.1	0	704	50	0	3.6929	0	-11.8505	up	4.68e-16	7.55e-15
Unigene31518_All	lcl|NC_003225.1_cdsid_NP_477955.1	7e-114	377	28	0	3.8618	0	-11.9151	up	2.59e-09	2.58e-08
Unigene31521_All	lcl|NC_003225.1_cdsid_NP_477849.1	5e-139	268	20	0	3.8803	0	-11.922	up	7.32e-07	5.49e-06
Unigene31545_All	lcl|NC_003225.1_cdsid_NP_477559.1	0	767	33	0	2.2371	0	-11.1274	up	7.59e-11	8.69e-10
Unigene31622_All	lcl|NC_003225.1_cdsid_NP_478036.1	0	693	35	0	2.626	0	-11.3587	up	1.85e-11	2.22e-10
Unigene31626_All	lcl|NC_003225.1_cdsid_NP_477909.1	1e-158	303	23	0	3.9469	0	-11.9465	up	8.81e-08	7.44e-07
Unigene31669_All	lcl|NC_003225.1_cdsid_NP_477793.1	0	362	23	0	3.3036	0	-11.6898	up	8.81e-08	7.44e-07
Unigene31731_All	lcl|NC_003225.1_cdsid_NP_478036.1	0	1175	63	0	2.7879	0	-11.445	up	4.85e-20	9.45e-19
Unigene31775_All	lcl|NC_003225.1_cdsid_NP_477865.1	0	431	22	0	2.6541	0	-11.374	up	1.79e-07	1.45e-06
Unigene31813_All	lcl|NC_003225.1_cdsid_NP_477962.1	4e-128	248	19	0	3.9835	0	-11.9598	up	1.48e-06	1.06e-05
Unigene31830_All	lcl|NC_003225.1_cdsid_NP_477928.1	6e-173	328	23	0	3.646	0	-11.8321	up	8.81e-08	7.44e-07
Unigene31836_All	lcl|NC_003225.1_cdsid_NP_477882.1	0	410	30	0	3.8046	0	-11.8935	up	6.31e-10	6.64e-09
Unigene31933_All	lcl|NC_003225.1_cdsid_NP_477882.1	0	521	28	0	2.7944	0	-11.4483	up	2.59e-09	2.58e-08
Unigene31950_All	lcl|NC_003225.1_cdsid_NP_478035.1	4e-108	211	17	0	4.1892	0	-12.0325	up	6.08e-06	3.97e-05
Unigene31957_All	lcl|NC_003225.1_cdsid_NP_477955.1	1e-171	327	21	0	3.3392	0	-11.7053	up	3.62e-07	2.82e-06
Unigene31964_All	lcl|NC_003225.1_cdsid_NP_477865.1	5e-145	280	16	0	2.9712	0	-11.5368	up	1.23e-05	7.62e-05
Unigene31989_All	lcl|NC_003225.1_cdsid_NP_477955.1	0	408	22	0	2.8037	0	-11.4531	up	1.79e-07	1.45e-06
Unigene32000_All	lcl|NC_003225.1_cdsid_NP_477865.1	8e-113	222	18	0	4.2159	0	-12.0416	up	3e-06	2.06e-05
Unigene32006_All	lcl|NC_003225.1_cdsid_NP_477793.1	2e-124	242	14	0	3.008	0	-11.5546	up	5.05e-05	0.000278
Unigene32017_All	lcl|NC_003225.1_cdsid_NP_477759.1	1e-169	547	32	0	3.0418	0	-11.5707	up	1.54e-10	1.72e-09
Unigene32029_All	lcl|NC_003225.1_cdsid_NP_477804.1	2e-132	256	17	0	3.4528	0	-11.7536	up	6.08e-06	3.96e-05
Unigene32045_All	lcl|NC_003225.1_cdsid_NP_477865.1	2e-104	207	15	0	3.7678	0	-11.8795	up	2.5e-05	0.000146
Unigene32068_All	lcl|NC_003225.1_cdsid_NP_477731.1	0	471	28	0	3.091	0	-11.5939	up	2.59e-09	2.58e-08
Unigene32175_All	lcl|NC_003225.1_cdsid_NP_477882.1	0	701	34	0	2.5219	0	-11.3003	up	3.75e-11	4.4e-10
Unigene32218_All	lcl|NC_003225.1_cdsid_NP_477610.1	2e-78	302	19	0	3.2713	0	-11.6756	up	1.48e-06	1.06e-05
Unigene32259_All	lcl|NC_003225.1_cdsid_NP_477985.1	5e-69	214	16	0	3.8875	0	-11.9246	up	1.23e-05	7.62e-05
Unigene32315_All	lcl|NC_003225.1_cdsid_NP_477882.1	4e-127	248	16	0	3.3546	0	-11.7119	up	1.23e-05	7.62e-05
Unigene32363_All	lcl|NC_003225.1_cdsid_NP_478036.1	0	1006	47	0	2.4292	0	-11.2463	up	3.88e-15	5.97e-14
Unigene32406_All	lcl|NC_003225.1_cdsid_NP_477882.1	2e-155	299	16	0	2.7824	0	-11.4421	up	1.23e-05	7.61e-05
Unigene32413_All	lcl|NC_003225.1_cdsid_NP_478036.1	0	344	21	0	3.1742	0	-11.6322	up	3.62e-07	2.82e-06
Unigene32421_All	lcl|NC_003225.1_cdsid_NP_478008.1	1e-158	352	18	0	2.6589	0	-11.3766	up	3e-06	2.06e-05
Unigene32444_All	lcl|NC_003225.1_cdsid_NP_477548.1	0	491	35	1	3.7064	0.1033	-5.1651	up	3.56e-10	3.82e-09
Unigene32525_All	lcl|NC_003225.1_cdsid_NP_477523.1	9e-144	277	15	0	2.8157	0	-11.4593	up	2.5e-05	0.000146
Unigene32543_All	lcl|NC_003225.1_cdsid_NP_477665.1	0	723	39	0	2.8048	0	-11.4537	up	1.1e-12	1.45e-11
Unigene32654_All	lcl|NC_003225.1_cdsid_NP_477559.1	7e-89	251	14	0	2.9002	0	-11.5019	up	5.05e-05	0.000278
Unigene32784_All	lcl|NC_003225.1_cdsid_NP_477776.1	2e-118	253	14	0	2.8772	0	-11.4904	up	5.05e-05	0.000278
Unigene32815_All	lcl|NC_003225.1_cdsid_NP_478036.1	0	418	29	0	3.6074	0	-11.8167	up	1.28e-09	1.31e-08
Unigene32867_All	lcl|NC_003225.1_cdsid_NP_478036.1	2e-180	351	20	0	2.9627	0	-11.5327	up	7.32e-07	5.48e-06
Unigene32889_All	lcl|NC_003225.1_cdsid_NP_477557.1	0	744	44	0	3.075	0	-11.5864	up	3.23e-14	4.69e-13
Unigene32952_All	lcl|NC_003225.1_cdsid_NP_477557.1	0	455	19	0	2.1713	0	-11.0843	up	1.48e-06	1.06e-05
Unigene33060_All	lcl|NC_003225.1_cdsid_NP_478008.1	4e-169	322	15	0	2.4222	0	-11.2421	up	2.5e-05	0.000146
Unigene33332_All	lcl|NC_003225.1_cdsid_NP_477932.1	2e-28	237	15	0	3.2909	0	-11.6843	up	2.5e-05	0.000146
Unigene33374_All	lcl|NC_003225.1_cdsid_NP_477849.1	8e-112	219	12	0	2.8491	0	-11.4763	up	0.000207	0.000998
Unigene33472_All	lcl|NC_003225.1_cdsid_NP_477882.1	0	652	26	0	2.0735	0	-11.0179	up	1.06e-08	9.92e-08
Unigene33498_All	lcl|NC_003225.1_cdsid_NP_477557.1	0	477	20	0	2.1801	0	-11.0902	up	7.32e-07	5.48e-06
Unigene33542_All	lcl|NC_003225.1_cdsid_NP_477731.1	0	373	22	0	3.0668	0	-11.5825	up	1.79e-07	1.45e-06
Unigene33557_All	lcl|NC_003225.1_cdsid_NP_477955.1	2e-105	208	12	0	2.9998	0	-11.5507	up	0.000207	0.000998
Unigene33638_All	lcl|NC_003225.1_cdsid_NP_477862.1	3e-141	271	14	0	2.6861	0	-11.3913	up	5.05e-05	0.000278
Unigene33862_All	lcl|NC_003225.1_cdsid_NP_477882.1	9e-159	305	17	0	2.8981	0	-11.5009	up	6.08e-06	3.96e-05
Unigene33983_All	lcl|NC_003225.1_cdsid_NP_477665.1	3e-164	314	12	0	1.9871	0	-10.9564	up	0.000207	0.000998
Unigene34024_All	lcl|NC_003225.1_cdsid_NP_477731.1	0	382	17	0	2.3139	0	-11.1761	up	6.08e-06	3.96e-05
Unigene34054_All	lcl|NC_003225.1_cdsid_NP_477793.1	1e-170	325	14	0	2.2398	0	-11.1292	up	5.05e-05	0.000278
Unigene34076_All	lcl|NC_003225.1_cdsid_NP_477637.1	0	359	20	0	2.8967	0	-11.5002	up	7.32e-07	5.48e-06
Unigene34094_All	lcl|NC_003225.1_cdsid_NP_477882.1	5e-146	282	13	0	2.397	0	-11.227	up	0.000102	0.000528
Unigene34142_All	lcl|NC_003225.1_cdsid_NP_477865.1	6e-159	305	16	0	2.7276	0	-11.4134	up	1.23e-05	7.61e-05
Unigene34146_All	lcl|NC_003225.1_cdsid_NP_477882.1	0	362	17	0	2.4418	0	-11.2537	up	6.08e-06	3.96e-05
Unigene34215_All	lcl|NC_003225.1_cdsid_NP_477955.1	5e-175	333	15	0	2.3422	0	-11.1936	up	2.5e-05	0.000146
Unigene34256_All	lcl|NC_003225.1_cdsid_NP_477865.1	2e-103	205	15	0	3.8046	0	-11.8935	up	2.5e-05	0.000146
Unigene34401_All	lcl|NC_003225.1_cdsid_NP_477804.1	1e-133	316	15	0	2.4682	0	-11.2692	up	2.5e-05	0.000146
Unigene34767_All	lcl|NC_003225.1_cdsid_NP_477738.1	1e-165	235	15	0	3.3189	0	-11.6965	up	2.5e-05	0.000146
Unigene34913_All	lcl|NC_003225.1_cdsid_NP_477908.1	5e-69	391	12	0	1.5958	0	-10.6401	up	0.000207	0.000997
Unigene35036_All	lcl|NC_003225.1_cdsid_NP_477955.1	5e-125	243	12	0	2.5677	0	-11.3263	up	0.000207	0.000997
