# Supplementary material for: Transcriptome Analysis of the Initial Stage of Acute WSSV Infection Caused by Temperature Change
Source: PLoS One. 2014 Mar 4;9(3):e90732. doi: 10.1371/journal.pone.0090732 (PMC3942461; doi:10.1371/journal.pone.0090732)
Supplement: File S5 — DEGs used for analysis of TCA and glycosis. (XLS) [file pone.0090732.s005.xls]

## Sheet: Sheet1
Gene ID	Gene length	Group WT_rawfragments(19232336)	Group W_rawfragments(19719423)	Group WT_FPKM	Group W_FPKM	log2(Group W_FPKM/Group WT_FPKM)	up/down	P value	FDR	Database	Annotation [hit species]	Accession No. of hit gene	E-value
CL3945.Contig1_All	1441	65	135	2.3454	4.7509	1.0184	down	1.4949e-06	1.0726e-05	Swissprot	Pyruvate dehydrogenase protein X component, mitochondrial [Crassostrea gigas]	K1R6E9	9e-93
CL4068.Contig2_All	3668	155	360	2.1972	4.9771	1.1796	down	7.3842e-19	1.3656e-17	Swissprot	ATP-citrate synthase [Culex quinquefasciatus]	B0W198	0
CL4965.Contig3_All	1740	4	42	0.1195	1.2241	3.3566	down	4.5236e-09	4.4066e-08	Swissprot	Isocitrate dehydrogenase [NAD] 1 [Glossina morsitans]	Q0QHL1	3e-153
CL2802.Contig2_All	2125	226	54	5.5299	1.2887	-2.1013	up	2.3734e-27	6.0243e-26	Swissprot	Isocitrate dehydrogenase [NADP], mitochondrial [Crassostrea angulata]	K1RZE2	0
Unigene3409_All	1065	460	121	22.4583	5.7616	-1.9627	up	1.495e-49	6.144e-48	Nr	Triosephosphate isomerase [Penaeus monodon]	ADG86240.1	2e-137
CL1501.Contig2_All	1582	280	124	9.2028	3.9749	-1.2112	up	5.492e-16	8.843e-15	Nr	PREDICTED: mitochondrial enolase superfamily member 1-like [Nasonia vitripennis]	XP_001607023.1	0
Unigene18979_All	369	149	53	20.9956	7.2838	-1.5273	up	1.8302e-12	2.3766e-11	Swissprot	Alcohol dehydrogenase class-3 [Drosophila melanogaster]	P46415	2e-15
Unigene28838_All	1073	1355	497	65.661	23.4889	-1.4831	up	1.6449e-96	1.1334e-94	Nr	Alcohol dehydrogenase [Danio rerio]	AAL26325.1	7e-116
