# Supplementary material for: Transcriptome Analysis of the Initial Stage of Acute WSSV Infection Caused by Temperature Change
Source: PLoS One. 2014 Mar 4;9(3):e90732. doi: 10.1371/journal.pone.0090732 (PMC3942461; doi:10.1371/journal.pone.0090732)
Supplement: File S6 — DEGs annotated as E3 ubiquin-protein. (XLS) [file pone.0090732.s006.xls]

## Sheet: Sheet1
Gene ID	Gene length	Group WT_rawfragments(19232336)	Group W_rawfragments(19719423)	Group WT_FPKM	Group W_FPKM	log2(Group W_FPKM/Group WT_FPKM)	up/down	P value	FDR	Database	Annotation [hit species]	Accession No. of hit gene	E-value
CL1901.Contig1_All	1586	0	179	0	5.7234	12.4827	down	1.2221e-53	5.3547e-52	Nr	E3 ubiquitin-protein ligase MARCH3 [Salmo salar]	NP_001135117.1	1e-24
Unigene37574_All	1285	6	2777	0.2428	109.592	8.8182	down	0	0	Nr	Inhibitor of apoptosis protein [Litopenaeus vannamei]	ADH03018.1	2e-22
Unigene37885_All	1659	10	359	0.3134	10.9737	5.1299	down	7.7571e-91	5.1109e-89	Nr	PREDICTED: e3 ubiquitin-protein ligase TRIM32 [Monodelphis domestica]	XP_001364618.1	6e-06
CL5350.Contig2_All	525	6	36	0.5942	3.4774	2.549	down	2.4134e-06	1.6849e-05	Nr	E3 ubiquitin-protein ligase HUWE1 [Crassostrea gigas]	EKC34773.1	8e-57
CL5373.Contig1_All	1412	74	291	2.725	10.4512	1.9393	down	1.4416e-30	4.0441e-29	Nr	E3 ubiquitin-protein ligase Hakai [Harpegnathos saltator]	EFN82557.1	5e-62
Unigene14932_All	1300	44	151	1.7599	5.8903	1.7428	down	1.5568e-14	2.3115e-13	Swissprot	E3 ubiquitin-protein ligase TRIM32 [Homo sapiens]	Q13049	0.0002
Unigene6437_All	475	13	43	1.423	4.5907	1.6898	down	6.9752e-05	0.00037447	Swissprot	E3 ubiquitin-protein ligase RAD18 [Homo sapiens]	Q9NS91	0.001
Unigene11835_All	1919	16	51	0.4335	1.3477	1.6364	down	2.2182e-05	0.00013076	Nr	PREDICTED: E3 ubiquitin-protein ligase HECTD1-like [Nasonia vitripennis]	XP_003427422.1	2e-68
Unigene17460_All	531	26	80	2.5459	7.6401	1.5854	down	1.87e-07	1.513e-06	Nr	E3 ubiquitin-protein ligase TRIM37 [Acromyrmex echinatior]	EGI60707.1	6e-82
Unigene25889_All	275	40	10	7.563	1.8441	-2.036	up	9.8917e-06	6.2016e-05	Nr	PREDICTED: E3 ubiquitin-protein ligase TRIM32 [Oreochromis niloticus]	XP_003455018.1	1e-07
