# Supplementary material for: Transcriptome Analysis of the Initial Stage of Acute WSSV Infection Caused by Temperature Change
Source: PLoS One. 2014 Mar 4;9(3):e90732. doi: 10.1371/journal.pone.0090732 (PMC3942461; doi:10.1371/journal.pone.0090732)
Supplement: File S7 — DEGs annotated as cyclin. (XLS) [file pone.0090732.s007.xls]

## Sheet: Sheet1
Gene ID	Gene length	Group WT_rawfragments(19232336)	Group W_rawfragments(19719423)	Group WT_FPKM	Group W_FPKM	log2(Group W_FPKM/Group WT_FPKM)	down/up	P value	FDR	Database	Annotation [hit species]	Accession No. of hit gene	E-value	Nr-ID	Nr-Score
CL2571.Contig1_All	1489	0	245	0	8.3441	13.0265	down	3.7613e-73	2.0875e-71	Nr	Cyclin-like protein [Naegleria gruberi]	XP_002680891.1	8e-27	gi|290996642|ref|XP_002680891.1|	125.6
Unigene42832_All	398	0	18	0	2.2935	11.1633	down	4.8306e-06	3.2009e-05	Nr	Cyclin B [Litopenaeus vannamei]	ACI46952.1	4e-22	gi|209420824|gb|ACI46952.1|	97.8
Unigene37585_All	6567	22	5897	0.1742	45.5376	8.0302	down	0	0	Nr	Cyclin B [Litopenaeus vannamei]	ACI46952.1	2e-71	gi|209420824|gb|ACI46952.1|	268.5
CL2571.Contig2_All	1447	1	104	0.0359	3.6448	6.6657	down	9.6066e-30	2.6373e-28	Nr	Cyclin-like protein [Naegleria gruberi]	XP_002680891.1	7e-27	gi|290996642|ref|XP_002680891.1|	125.6
Unigene38232_All	1262	13	202	0.5356	8.117	3.9217	down	5.3207e-44	1.9999e-42	Nr	PREDICTED: cyclin-O [Sarcophilus harrisii]	XP_003759414.1	3e-33	gi|126316691|ref|XP_001381005.1|	134.8
Unigene39344_All	368	4	38	0.5652	5.2365	3.2118	down	4.8115e-08	4.1883e-07	Nr	Cyclin J [Culex quinquefasciatus]	XP_001865747.1	3e-15	gi|170060315|ref|XP_001865747.1|	92.4
Unigene20790_All	2329	325	2053	7.2557	44.7018	2.6231	down	8e-297	1.3766e-294	Nr	Cyclin A [Penaeus monodon]	ACH72071.1	0	gi|197700142|gb|ACH72071.1|	666.8
CL26.Contig1_All	1665	147	573	4.5906	17.452	1.9266	down	4.086e-58	1.8855e-56	Nr	PREDICTED: g2/mitotic-specific cyclin-B3 [Apis mellifera]	XP_397108.3	2e-101	gi|328787031|ref|XP_397108.3|	350.1
Unigene1113_All	674	31	108	2.3915	8.1259	1.7646	down	5.9646e-11	6.8745e-10	Nr	Cyclin K-like protein [Daphnia uplex]	EFX68533.1	4e-82	gi|321457447|gb|EFX68533.1|	290
Unigene22917_All	1274	215	712	8.7748	28.3411	1.6915	down	2.6752e-60	1.2648e-58	Nr	Cyclin B [Macrobrachium rosenbergii]	ADP95148.1	0	gi|311497234|gb|ADP95148.1|	676
