# Supplementary material for: Transcriptome Analysis of the Initial Stage of Acute WSSV Infection Caused by Temperature Change
Source: PLoS One. 2014 Mar 4;9(3):e90732. doi: 10.1371/journal.pone.0090732 (PMC3942461; doi:10.1371/journal.pone.0090732)
Supplement: File S8 — DEGs used for analysis of DNA synthesis process. (XLS) [file pone.0090732.s008.xls]

## Sheet: Sheet1
Gene ID	Gene length	Group WT_rawfragments(19232336)	Group W_rawfragments(19719423)	Group WT_FPKM	Group W_FPKM	log2(Group W_FPKM/Group WT_FPKM)	down/up	P value	FDR	Database	Annotation [hit species]	Accession No. of hit gene	E-value
Unigene83_All	1175	75	161	3.3189	6.9485	1.066	down	4.8097e-08	4.1874e-07	Nr	DNA primase-like protein [Daphnia uplex]	EFX89894.1	4e-139
CL2500.Contig1_All	3267	128	362	2.0372	5.6191	1.4638	down	8.1719e-26	1.9634e-24	Nr	PREDICTED: DNA topoisomerase 1-like [Megachile rotundata]	XP_003699241.1	0
Unigene16622_All	792	32	100	2.1008	6.403	1.6078	down	3.7757e-09	3.7032e-08	Nr	Putative prokaryotic DNA topoisomerase [Danaus plexipups]	EHJ67631.1	1e-96
Unigene1672_All	398	17	52	2.2209	6.6256	1.5769	down	3.0274e-05	0.00017451	Nr	DNA polymerase alpha catalytic subunit [Macaca mulatta]	XP_001091195.1	2e-31
Unigene20038_All	343	28	90	4.2446	13.3062	1.6484	down	1.2772e-08	1.1852e-07	Nr	DNA polymerase delta catalytic subunit [Lepidocampa weberi]	BAJ78733.1	4e-59
Unigene20482_All	607	22	112	1.8845	9.357	2.3119	down	1.8903e-15	2.9541e-14	Swissprot	DNA polymerase alpha subunit B [Mus musculus]	P33611	8e-43
Unigene29214_All	414	14	46	1.7583	5.6346	1.6801	down	4.128e-05	0.00023137	Swissprot	DNA polymerase [Daphnia pulex]	E9GG78	2e-55
