# Supplementary material for: Transcriptome Analysis of the Initial Stage of Acute WSSV Infection Caused by Temperature Change
Source: PLoS One. 2014 Mar 4;9(3):e90732. doi: 10.1371/journal.pone.0090732 (PMC3942461; doi:10.1371/journal.pone.0090732)
Supplement: File S9 — DEGs annotated as actin binding or suppressor gene and a DEG annotated as ADAM gene. (XLS) [file pone.0090732.s009.xls]

## Sheet: Sheet1
Gene ID	Gene length	Group WT_rawfragments(19232336)	Group W_rawfragments(19719423)	Group WT_FPKM	Group W_FPKM	log2(Group W_FPKM/Group WT_FPKM)	down/up	P value	FDR	Database	Annotation [hit species]	Accession No. of hit gene	E-value
Unigene7524_All	841	23	124	1.422	7.4771	2.3946	down	1.2786e-17	2.2415e-16	Swissprot	Actin-binding protein anillin [Xenopus laevis]	Q801E2	5e-61
CL3143.Contig1_All	2448	118	517	2.5063	10.7099	2.0953	down	1.6394e-58	7.5937e-57	Nr	PREDICTED: actin-binding protein anillin-like [Nasonia vitripennis]	XP_001602952.2	2e-14
CL3404.Contig2_All	1871	299	681	8.3093	18.4578	1.1514	down	4.9811e-33	1.4969e-31	Swissprot	LIM domain and actin-binding protein 1 [Homo sapiens]	Q9UHB6-3	4e-13
Unigene19568_All	714	74	190	5.3889	13.4946	1.3243	down	1.8454e-12	2.3959e-11	Nr	Suppressor of actin, putative [Ixodes scauplaris]	XP_002434958.1	7e-83
Unigene42358_All	219	1	21	0.2374	4.8627	4.3564	down	7.435e-06	4.7926e-05	Nr	Actin-binding protein IPP [Acromyrmex echinatior]	EGI62005.1	1e-13
Unigene37466_All	381	0	428	0	56.9672	15.7978	down	2.9821e-127	2.5694e-125	Nr	Disintegrin and metalloproteinase domain-containing protein 9 precursor [Rattus norvegicus]	NP_001014772.1	0.0005
