# Supplementary material for: Transcriptome Analysis of the Initial Stage of Acute WSSV Infection Caused by Temperature Change
Source: PLoS One. 2014 Mar 4;9(3):e90732. doi: 10.1371/journal.pone.0090732 (PMC3942461; doi:10.1371/journal.pone.0090732)
Supplement: File S10 — DEGs annotated as crustin. (XLS) [file pone.0090732.s010.xls]

## Sheet: Sheet1
Gene ID	Gene length	Group WT_rawfragments(19232336)	Group W_rawfragments(19719423)	Group WT_FPKM	Group W_FPKM	log2(Group W_FPKM/Group WT_FPKM)	down/up	P value	FDR	Database	Annotation [hit species]	Accession No. of hit gene	E-value
Unigene37705_All	607	0	370	0	30.9114	14.9159	down	4.1806e-110	3.2112e-108	Nr	Crustin 4 [Panulirus japonicus]	ACU25385.1	2e-22
Unigene37232_All	451	1	647	0.1153	72.7501	9.3014	down	1.7273e-189	2.0988e-187	Nr	Crustin 4 [Panulirus japonicus]	ACU25385.1	2e-19
Unigene39453_All	305	2	28	0.341	4.6555	3.7711	down	6.483e-07	4.8931e-06	Nr	Crustin [Macrobrachium rosenbergii]	AFO68120.1	2e-06
CL5474.Contig1_All	515	32	120	3.2308	11.8163	1.8708	down	6.7533e-13	9.0836e-12	Nr	Crustin Pm5 [Penaeus monodon]	ACP40176.1	2e-06
Unigene36699_All	678	328	1177	25.1543	88.0344	1.8073	down	7.0072e-108	5.2579e-106	Nr	Crustin type I [Macrobrachium rosenbergii]	ACR43431.1	7e-08
Unigene2105_All	2507	1756	5954	36.4198	120.437	1.7255	down	0	0	Nr	Crustin [Farfantepenaeus subtilis]	ABO93323.1	3e-22
Unigene31258_All	213	26	2	6.3469	0.4762	-3.7364	up	1.1834e-06	8.6632e-06	Nr	Crustin 4 [Panulirus japonicus]	ACU25385.1	9e-09
