# Supplementary material for: Transcriptome Analysis of the Initial Stage of Acute WSSV Infection Caused by Temperature Change
Source: PLoS One. 2014 Mar 4;9(3):e90732. doi: 10.1371/journal.pone.0090732 (PMC3942461; doi:10.1371/journal.pone.0090732)
Supplement: File S11 — DEGs annotated as GRP78, HSP70 or HSP90. (XLS) [file pone.0090732.s011.xls]

## Sheet: Sheet1
Gene ID	Gene length	Group WT_rawfragments(19232336)	Group W_rawfragments(19719423)	Group WT_FPKM	Group W_FPKM	log2(Group W_FPKM/Group WT_FPKM)	down/up	P value	FDR	Database	Annotation [hit species]	Accession No. of hit gene	E-value
Unigene9162_All	251	59	11	12.2221	2.2224	-2.4593	up	1.4117e-09	1.4337e-08	Nr	Glucose-regulated protein 78 [Fenneropenaeus chinensis]	ABM92447.1	1e-18
Unigene14596_All	1121	183	42	8.4882	1.9	-2.1595	up	3.5946e-23	7.9087e-22	Nr	Glucose-regulated protein 78 [Fenneropenaeus chinensis]	ABM92447.1	0
Unigene9161_All	463	94	21	10.5564	2.3001	-2.1983	up	7.6971e-13	1.0295e-11	Nr	Glucose-regulated protein 78 [Fenneropenaeus chinensis]	ABM92447.1	6e-92
Unigene18689_All	239	27	6	5.874	1.2731	-2.206	up	0.000147	0.000731	Nr	Heat shock protein 70 [Hymeniacidon sp. HC-2011]	AEH16639.1	8e-44
Unigene15737_All	349	139	31	20.7089	4.5045	-2.2008	up	2.4e-18	4.34e-17	Nr	heat shock protein 70 kDa [Stenopsyche marmorata]	ACD02431.1	1e-46
CL4614.Contig2_All	934	105	29	5.8453	1.5746	-1.8923	up	6.23e-12	7.75e-11	Nr	Heat shock protein 70 kDa [Xantho incisus]	CAL68992.1	2e-177
Unigene12004_All	719	67	20	4.8452	1.4106	-1.7802	up	1.5e-07	1.24e-06	Nr	Heat shock protein 70 kDa [Xantho incisus]	CAL68992.1	2e-150
CL646.Contig2_All	2270	800	241	18.3245	5.3839	-1.7671	up	8.14e-74	4.54e-72	Nr	Heat shock protein 90 [Exopalaemon carinicauda]	ADM88040.1	0
